# Supplementary material for: Dichlorido{[2-(diphenyl­phosphino)phenyl­imino­meth­yl]ferrocene-κ2 N,P}platinum(II) dichloro­methane hemisolvate
Source: Acta Crystallogr Sect E Struct Rep Online. 2009 Jan 8;65(Pt 2):m138. doi: 10.1107/S1600536808043493 (PMC2968145; doi:10.1107/S1600536808043493)
Supplement: Supplementary file 2 [file e-65-0m138-Isup2.hkl]

# 
# h,k,l, Fc-squared, Fo-squared, sigma(Fo-squared) and status flag 
# 
data_I
_shelx_title '    6 in P2(1)2(1)2' 
_shelx_refln_list_code          4 
_shelx_F_calc_maximum      484.28 
_exptl_crystal_F_000      1514.00 
_reflns_d_resolution_high  0.8107 
 
loop_ 
 _symmetry_equiv_pos_as_xyz 
 'x, y, z' 
 '-x, -y, z' 
 'x+1/2, -y+1/2, -z' 
 '-x+1/2, y+1/2, -z' 
 
_cell_length_a    19.5045 
_cell_length_b    12.0182 
_cell_length_c    12.9800 
_cell_angle_alpha  90.000 
_cell_angle_beta   90.000 
_cell_angle_gamma  90.000 
 
_shelx_F_squared_multiplier     1.000 
 
loop_ 
 _refln_index_h 
 _refln_index_k 
 _refln_index_l 
 _refln_F_squared_calc 
 _refln_F_squared_meas 
 _refln_F_squared_sigma 
 _refln_observed_status 
   2   0   0   234528.97   179534.30  15255.06 o 
   4   0   0     3039.13     6637.28    568.63 o 
   6   0   0      579.98      532.48     61.04 o 
   8   0   0    13801.74    14207.40    996.90 o 
  10   0   0    27951.15    28763.01   2009.16 o 
  12   0   0     8014.26     8582.06    598.82 o 
  14   0   0     2443.25     2595.32    265.67 o 
  16   0   0     3118.22     2895.95    287.80 o 
  18   0   0     5294.11     5970.28    826.15 o 
  20   0   0     4191.04     4444.99    426.01 o 
  22   0   0     3821.23     3689.20    555.48 o 
  24   0   0     4017.95     4292.22    651.49 o 
   2   1   0       40.43      151.92     67.46 o 
   3   1   0    10644.21    19680.85   1182.32 o 
   4   1   0      288.24      325.35     26.73 o 
   5   1   0    21332.06    26124.66   1407.21 o 
   6   1   0      472.97      648.21     57.82 o 
   7   1   0    35746.76    36822.36   1992.90 o 
   8   1   0     8070.74     7534.07    409.41 o 
   9   1   0    48430.49    46591.75   2513.15 o 
  10   1   0     6176.63     6782.06    374.60 o 
  11   1   0    24598.71    24079.75   1186.09 o 
  12   1   0    14163.70    14721.38    732.57 o 
  13   1   0    11284.41    11291.30    564.97 o 
  14   1   0     8782.33     7916.30    439.28 o 
  15   1   0     4870.52     5028.11    287.99 o 
  16   1   0      940.40     1166.08     98.90 o 
  17   1   0     7697.36     7694.40    481.13 o 
  18   1   0      896.91      684.07    109.36 o 
  19   1   0     4388.98     4290.48    291.75 o 
  20   1   0      545.97      686.37    181.42 o 
  21   1   0     1053.33     1334.32    203.56 o 
  22   1   0      155.32      154.44    176.04 o 
  23   1   0       75.77      213.12    333.73 o 
  24   1   0      154.30       -9.91    233.77 o 
   0   2   0    36557.82    57645.98   6961.88 o 
   1   2   0    59547.25    59453.92   3195.89 o 
   2   2   0    27086.72    19703.44    972.10 o 
   3   2   0    85777.21    87585.36   4716.90 o 
   4   2   0      480.91      787.52     50.86 o 
   5   2   0    37458.73    37417.34   2022.10 o 
   6   2   0     1885.79     1771.19    103.18 o 
   7   2   0    19147.08    16844.84    908.17 o 
   8   2   0     1047.12     1536.69     98.18 o 
   9   2   0    16802.40    17436.18    938.17 o 
  10   2   0     4332.84     4562.32    251.02 o 
  11   2   0      152.42      493.81    105.06 o 
  12   2   0     6392.92     6576.23    359.74 o 
  13   2   0      347.61      601.00     78.27 o 
  14   2   0      615.97      864.36     83.43 o 
  15   2   0     1494.47     1422.64    106.96 o 
  16   2   0     2295.03     2474.78    160.66 o 
  17   2   0     3217.45     3496.21    212.11 o 
  18   2   0     1216.86     1236.44    153.92 o 
  19   2   0     2858.07     3246.40    235.03 o 
  20   2   0      711.83      648.03    148.83 o 
  21   2   0     4256.81     4629.71    370.34 o 
  22   2   0      504.63      533.31    169.13 o 
  23   2   0     4574.78     4205.01    360.67 o 
   1   3   0      272.31      894.29     76.12 o 
   2   3   0    21599.53    20017.59    986.98 o 
   3   3   0     6117.30     7177.10    358.64 o 
   4   3   0    16617.48    16148.15    874.72 o 
   5   3   0       40.79       46.16     37.27 o 
   6   3   0     8778.70     8676.86    472.86 o 
   7   3   0     1837.38     2583.95    148.23 o 
   8   3   0    13747.59    11940.62    648.97 o 
   9   3   0        5.50       -2.94     44.35 o 
  10   3   0    56047.13    57664.94   3101.50 o 
  11   3   0      504.73      634.62     75.78 o 
  12   3   0    53867.02    51480.82   3100.47 o 
  13   3   0     2124.63     2231.56    236.13 o 
  14   3   0    33234.02    34627.27   2089.00 o 
  15   3   0     1985.52     2408.01    177.75 o 
  16   3   0     4716.83     5185.35    297.21 o 
  17   3   0      583.89       89.62     85.04 o 
  18   3   0      392.25      296.11     92.36 o 
  19   3   0      267.39       62.06    122.76 o 
  20   3   0     1054.24     1527.77    271.88 o 
  21   3   0       50.16       27.84    144.88 o 
  22   3   0     1389.58     1422.64    196.87 o 
  23   3   0      127.31      -12.71    179.18 o 
   0   4   0    11383.30    11561.39   1405.22 o 
   1   4   0    23010.03    21495.47   1837.95 o 
   2   4   0    17974.08    19053.37   1022.98 o 
   3   4   0    35152.05    37767.18   1858.66 o 
   4   4   0    28108.65    28294.57   1528.46 o 
   5   4   0    22921.02    21092.67   1135.92 o 
   6   4   0     4840.91     5096.45    282.46 o 
   7   4   0    19640.25    19336.32   1047.24 o 
   8   4   0      929.80     1009.98     73.11 o 
   9   4   0     7429.49     7760.41    427.62 o 
  10   4   0      346.41      258.54     64.23 o 
  11   4   0      246.74      488.89     93.12 o 
  12   4   0       67.22       99.29     71.18 o 
  13   4   0      644.06      664.03     91.40 o 
  14   4   0        7.57       68.05     75.29 o 
  15   4   0      352.49      315.11     88.61 o 
  16   4   0       48.25       71.15     87.95 o 
  17   4   0     1132.16      788.57    103.35 o 
  18   4   0      478.07      403.61    111.07 o 
  19   4   0     1697.72     1476.08    153.24 o 
  20   4   0     2062.81     1876.42    199.48 o 
  21   4   0     3829.55     3764.37    320.89 o 
  22   4   0     2209.31     2661.60    265.90 o 
  23   4   0     2143.62     2256.21    257.35 o 
   1   5   0     6774.39     6150.27    533.49 o 
   2   5   0     2083.34     1512.35    173.76 o 
   3   5   0    21267.07    20379.32   1097.60 o 
   4   5   0     2703.88     3972.68    243.61 o 
   5   5   0    14466.52    14142.98    767.34 o 
   6   5   0      242.37      450.97     67.14 o 
   7   5   0     4818.82     5004.95    277.77 o 
   8   5   0     1078.10     1116.22     79.26 o 
   9   5   0    18341.04    18730.11   1135.52 o 
  10   5   0     5735.70     6913.37    430.13 o 
  11   5   0    26048.89    25976.68   1562.76 o 
  12   5   0     5229.74     4926.23    310.05 o 
  13   5   0    27538.39    26672.75   1613.64 o 
  14   5   0     4877.33     4860.81    314.03 o 
  15   5   0    11071.43    11801.88    725.30 o 
  16   5   0      481.03      260.97    104.13 o 
  17   5   0     2644.69     2745.10    239.90 o 
  18   5   0      278.63       17.70    130.89 o 
  19   5   0     1348.77     1264.48    153.53 o 
  20   5   0       34.81     -105.41    129.59 o 
  21   5   0     1165.20     1225.84    242.09 o 
  22   5   0      180.23      136.33    207.58 o 
   0   6   0    58906.54    52516.31   6350.59 o 
   1   6   0    18770.44    20611.38   1427.37 o 
   2   6   0    41913.60    41611.75   2513.80 o 
   3   6   0      596.46     1049.51     95.55 o 
   4   6   0    19504.11    19525.22   1177.43 o 
   5   6   0     1634.51     1377.49    100.37 o 
   6   6   0    11685.93    12094.79    656.83 o 
   7   6   0      220.95      176.04     49.57 o 
   8   6   0     2880.38     3047.34    209.61 o 
   9   6   0      745.80      714.93     87.34 o 
  10   6   0     1164.66     1236.91    111.16 o 
  11   6   0     1602.41     1736.85    140.22 o 
  12   6   0       62.43       92.15     81.44 o 
  13   6   0       99.57       72.93     90.16 o 
  14   6   0      391.14      399.12     97.97 o 
  15   6   0      137.47      122.63    101.99 o 
  16   6   0     1432.19     1061.94    150.78 o 
  17   6   0      435.16      510.79    138.14 o 
  18   6   0     2511.80     2510.89    557.59 o 
  19   6   0       35.33      -10.61    148.90 o 
  20   6   0     4508.16     4950.65    556.93 o 
  21   6   0        1.93       90.01    173.01 o 
  22   6   0     4413.81     4950.75    503.62 o 
   1   7   0     4091.58     4209.07    303.22 o 
   2   7   0      247.42      207.98     57.60 o 
   3   7   0    10772.25    11557.75    806.78 o 
   4   7   0       55.85      278.13     59.57 o 
   5   7   0     6014.65     5497.21    340.68 o 
   6   7   0     7335.93     7153.71    442.96 o 
   7   7   0     8060.45     8622.96    532.23 o 
   8   7   0    13846.04    13824.14    837.80 o 
   9   7   0     3197.60     3447.79    229.76 o 
  10   7   0     9037.29     8857.48    545.93 o 
  11   7   0    10246.91    10345.87    636.46 o 
  12   7   0     5952.22     5835.28    375.19 o 
  13   7   0     6678.18     7284.27    533.51 o 
  14   7   0     2139.35     1896.17    311.63 o 
  15   7   0     4699.74     5218.89    489.93 o 
  16   7   0     1208.49     1233.03    229.37 o 
  17   7   0     2421.18     1728.91    229.64 o 
  18   7   0     3492.93     2848.96    652.87 o 
  19   7   0      748.30      462.68    192.47 o 
  20   7   0      645.40      736.83    362.67 o 
  21   7   0      195.81      416.80    193.46 o 
   0   8   0     3216.36     3506.18    458.56 o 
   1   8   0    62157.89    61186.42   4248.11 o 
   2   8   0     4737.89     5022.46    361.79 o 
   3   8   0    18750.77    17188.32   1206.23 o 
   4   8   0      919.00      995.80    104.74 o 
   5   8   0     1976.42     2141.04    172.28 o 
   6   8   0       80.29       39.74     67.38 o 
   7   8   0     1745.81     1606.04    187.20 o 
   8   8   0       28.84     -117.94    120.24 o 
   9   8   0     6096.48     6051.84    546.88 o 
  10   8   0        1.38      209.06    133.78 o 
  11   8   0     7291.03     7053.74    520.26 o 
  12   8   0       64.00      -68.15    110.80 o 
  13   8   0       32.53     -118.76    117.54 o 
  14   8   0        4.19      -65.00    140.67 o 
  15   8   0     4450.78     4981.57    477.43 o 
  16   8   0       21.98      120.84    162.06 o 
  17   8   0     2557.39     2964.65    354.66 o 
  18   8   0       74.56      151.23    197.96 o 
  19   8   0     1577.00     2177.75    572.00 o 
  20   8   0      313.25      129.26    225.06 o 
   1   9   0       42.09       39.87     82.52 o 
   2   9   0      446.09      456.92     91.86 o 
   3   9   0       73.91       60.80     85.29 o 
   4   9   0       78.41       48.59     84.81 o 
   5   9   0       59.84       54.98     84.68 o 
   6   9   0     5472.18     5197.09    472.41 o 
   7   9   0       44.95      150.06    120.58 o 
   8   9   0    15648.33    15247.84   1896.09 o 
   9   9   0     2391.96     2641.76    285.94 o 
  10   9   0    23524.15    22093.33   2728.95 o 
  11   9   0     1338.23     1764.07    234.06 o 
  12   9   0    13349.62    12914.30   1582.37 o 
  13   9   0      201.62       -6.61    231.66 o 
  14   9   0     2882.64     3637.58    371.68 o 
  15   9   0      391.86      467.76    171.65 o 
  16   9   0     2540.69     3201.85    444.24 o 
  17   9   0       30.76      100.73    186.44 o 
  18   9   0     1395.76     1133.58    244.79 o 
  19   9   0       46.45       42.32    208.50 o 
   1  10   0    13615.32    14101.73   1211.37 o 
   2  10   0     9899.34     9299.70    815.89 o 
   3  10   0     2203.28     2397.04    250.29 o 
   4  10   0     8858.16     8825.74    629.98 o 
   5  10   0      850.65      911.45    161.19 o 
   6  10   0     1835.33     1530.67    319.59 o 
   7  10   0      868.55      814.27    308.95 o 
   8  10   0     2603.98     2471.00    278.72 o 
   9  10   0      524.38      337.21    162.58 o 
  10  10   0      186.54      188.18    175.19 o 
  11  10   0      551.39      847.54    263.61 o 
  12  10   0       56.45       52.68    244.88 o 
  13  10   0        1.31      -99.13    252.96 o 
  14  10   0       87.70      541.71    279.94 o 
  15  10   0      939.76      751.90    305.46 o 
  16  10   0      387.58      216.43    309.13 o 
  17  10   0     1076.86     2226.15    443.69 o 
   1  11   0      874.99      661.58    235.70 o 
   2  11   0     1011.17     1153.18    268.01 o 
   3  11   0     4155.27     4502.96    615.14 o 
   4  11   0      145.58      557.32    235.89 o 
   5  11   0     2662.93     2840.37    435.61 o 
   6  11   0      101.29      -11.63    145.78 o 
   7  11   0     2082.06     2471.46    283.57 o 
   8  11   0     1468.75     1383.63    219.46 o 
   9  11   0     4908.83     5146.08    495.64 o 
  10  11   0     1110.17     1362.64    309.87 o 
  11  11   0     9989.42    12022.71   1485.08 o 
  12  11   0      210.11      465.90    281.23 o 
  13  11   0     8287.25     7062.47    931.25 o 
  14  11   0       68.93      170.35    297.75 o 
  15  11   0     3120.79     3455.51    548.69 o 
  16  11   0        2.09     -203.76    326.94 o 
   0  12   0     8223.91     8323.23   1073.33 o 
   1  12   0      962.65      841.40    196.29 o 
   2  12   0     9261.73     9663.83   1232.30 o 
   3  12   0      611.88      337.40    249.10 o 
   4  12   0     5999.06     6402.35    850.29 o 
   5  12   0      758.34      921.70    308.03 o 
   6  12   0     2463.93     1642.58    347.68 o 
   7  12   0      105.68      -22.95    273.70 o 
   8  12   0     1235.44      988.34    349.88 o 
  12  12   0       17.66      128.13    301.42 o 
  13  12   0       66.28     -138.23    308.76 o 
  14  12   0       33.00      -28.27    320.88 o 
   1  13   0      212.82      239.24    195.94 o 
   2  13   0     1420.59      859.11    299.59 o 
   3  13   0      775.71      451.21    283.98 o 
   4  13   0      868.28      308.21    297.75 o 
   5  13   0      847.73      773.38    307.85 o 
   6  13   0      774.01     1186.59    371.18 o 
   0  14   0        0.74      251.31    323.27 o 
   1  14   0     5991.42     6073.85    596.57 o 
   2  14   0      103.54      286.41    226.02 o 
   3  14   0     4039.94     3098.05    586.41 o 
   4  14   0      232.70      468.84    338.14 o 
   5  14   0     1987.68     1722.43    418.17 o 
   1   0   1      238.55      453.24     35.31 o 
   2   0   1    22750.13    28617.84   1713.93 o 
   3   0   1    30850.51    27086.14   1333.88 o 
   4   0   1     5057.80     4312.94    213.13 o 
   5   0   1    48880.51    60787.95   3274.63 o 
   6   0   1      709.92      939.28     58.86 o 
   7   0   1     5878.98     4285.55    232.00 o 
   8   0   1     8151.91     7983.27    436.83 o 
   9   0   1    13502.57    14532.16    784.54 o 
  10   0   1     9264.66     8212.49    449.95 o 
  11   0   1    17675.50    16281.79    881.33 o 
  12   0   1      328.32      331.79     50.23 o 
  13   0   1    27216.03    27429.90   1353.43 o 
  14   0   1     1251.02     1414.43     94.41 o 
  15   0   1    16364.75    17429.08    948.30 o 
  16   0   1     3165.90     3811.60    279.12 o 
  17   0   1     3190.32     3074.14    215.74 o 
  18   0   1     2324.22     2042.03    167.71 o 
  19   0   1     1074.76     1215.76    130.83 o 
  20   0   1     1116.25     1059.92    156.80 o 
  21   0   1      422.83      471.49    161.41 o 
  22   0   1     1523.63     1310.43    192.39 o 
  23   0   1      116.54      133.90    170.50 o 
  24   0   1     1246.28     1007.94    370.90 o 
 -23   1   1      777.35      928.41    240.51 o 
 -22   1   1     6048.90     6595.68    462.26 o 
 -21   1   1     1615.44     1563.22    208.02 o 
 -20   1   1     3750.21     3970.67    353.84 o 
 -19   1   1     2611.13     2430.65    195.98 o 
 -18   1   1     1851.14     1705.61    155.36 o 
 -17   1   1     2524.53     3020.40    384.43 o 
 -16   1   1      229.81      446.77     93.74 o 
 -15   1   1     3102.42     3127.59    175.64 o 
 -14   1   1     2328.92     2630.38    169.62 o 
 -13   1   1     5277.49     6177.05    324.96 o 
 -12   1   1     5994.85     6437.51    326.33 o 
 -11   1   1    11786.96    11779.16    640.61 o 
 -10   1   1     3840.36     4389.32    179.79 o 
  -9   1   1    16680.46    16425.28    863.43 o 
  -8   1   1     4202.78     5796.85    349.27 o 
  -7   1   1     9699.18     8892.11    521.57 o 
  -6   1   1     4865.15     2948.51    200.66 o 
  -5   1   1    13573.21    14971.30    756.71 o 
  -4   1   1    60058.48    64427.77   3278.42 o 
  -3   1   1    19383.82    17362.87    977.05 o 
  -2   1   1    28842.37    26895.67   1420.08 o 
  -1   1   1    29093.39    30987.63   2103.92 o 
   0   1   1    26780.23    24314.61   1473.57 o 
   1   1   1    28189.47    29607.84   2114.63 o 
   2   1   1    26913.12    25733.53   1589.50 o 
   3   1   1    20519.72    18813.77    975.55 o 
   4   1   1    52622.95    58114.82   2993.95 o 
   5   1   1    12509.32    13206.00    690.60 o 
   6   1   1     6468.39     4240.65    183.79 o 
   7   1   1    10695.83    10114.18    476.05 o 
   8   1   1     4796.91     6807.84    319.05 o 
   9   1   1    15815.99    15551.94    787.87 o 
  10   1   1     2171.35     2406.94    159.94 o 
  11   1   1    11716.44    11758.19    584.05 o 
  12   1   1     5489.05     5434.47    295.83 o 
  13   1   1     5181.74     5483.46    324.01 o 
  14   1   1     3621.98     3933.80    259.70 o 
  15   1   1     2940.67     2585.13    173.48 o 
  16   1   1      590.30      576.26     82.48 o 
  17   1   1     2368.63     2372.60    191.40 o 
  18   1   1     1816.12     2060.87    180.02 o 
  19   1   1     2676.10     2695.97    227.63 o 
  20   1   1     3977.91     5058.26    656.98 o 
  21   1   1     1483.26     1291.74    242.51 o 
  22   1   1     5947.47     5330.57    461.78 o 
  23   1   1      714.55      587.56    177.23 o 
 -23   2   1     1726.70     1956.10    276.35 o 
 -22   2   1      774.18      569.57    212.53 o 
 -21   2   1     1118.22      882.97    149.02 o 
 -20   2   1      815.65     1090.78    140.04 o 
 -19   2   1     1121.19     1464.19    136.75 o 
 -18   2   1     1334.81     1064.77    124.67 o 
 -17   2   1     2369.34     2288.77    167.22 o 
 -16   2   1     2592.82     2959.41    222.27 o 
 -15   2   1     7849.71     7736.18    487.63 o 
 -14   2   1    11045.04    10135.01    670.46 o 
 -13   2   1    10453.26     9886.46    515.27 o 
 -12   2   1    28286.18    28970.15   1525.71 o 
 -11   2   1     4199.31     4488.65    236.53 o 
 -10   2   1    36779.52    36118.88   1907.95 o 
  -9   2   1     4775.79     5119.44    307.82 o 
  -8   2   1    25518.68    24158.54   1387.07 o 
  -7   2   1     5432.91     5653.98    357.18 o 
  -6   2   1     6121.92     7094.39    408.72 o 
  -5   2   1    16252.62    15712.03    777.35 o 
  -4   2   1      959.82     1241.99    104.01 o 
  -3   2   1    40401.59    40964.29   3060.83 o 
  -2   2   1    18223.57    18050.91    970.02 o 
  -1   2   1    37884.75    34559.71   2199.36 o 
   0   2   1    14150.10    12975.00   1112.92 o 
   1   2   1    30952.75    29309.84   2198.43 o 
   2   2   1    15072.71    14781.02    974.51 o 
   3   2   1    31739.75    33490.16   2146.48 o 
   4   2   1      172.63      319.85     86.71 o 
   5   2   1    13264.19    13188.47    776.37 o 
   6   2   1     6493.47     7817.12    408.63 o 
   7   2   1     6647.91     7819.54    400.25 o 
   8   2   1    28125.66    27095.67   1386.62 o 
   9   2   1     5695.99     5931.06    307.38 o 
  10   2   1    35385.84    34828.94   1741.71 o 
  11   2   1     4043.16     3943.31    213.81 o 
  12   2   1    26185.13    27447.03   1525.26 o 
  13   2   1     9418.98     8958.44    514.28 o 
  14   2   1    12100.29    11612.18    600.28 o 
  15   2   1     7501.51     7877.40    435.32 o 
  16   2   1     3326.05     3450.77    219.82 o 
  17   2   1     2099.93     2164.47    178.35 o 
  18   2   1     1159.86      982.38    139.13 o 
  19   2   1      842.82      997.71    216.90 o 
  20   2   1      897.33     1032.55    166.03 o 
  21   2   1     1116.20     1121.75    267.73 o 
  22   2   1      643.64      250.29    165.91 o 
  23   2   1     1713.47     1249.04    217.06 o 
 -23   3   1     1192.20      887.56    260.60 o 
 -22   3   1      566.22      433.62    163.88 o 
 -21   3   1     2069.26     2122.60    220.46 o 
 -20   3   1      779.16      792.88    172.47 o 
 -19   3   1     4078.79     4401.03    287.22 o 
 -18   3   1      813.64     1064.92    129.46 o 
 -17   3   1     2274.12     2941.65    308.40 o 
 -16   3   1     2826.50     2886.44    230.61 o 
 -15   3   1     1297.76     1512.38    293.31 o 
 -14   3   1    11016.62    11514.49    725.67 o 
 -13   3   1      437.60      566.15     84.26 o 
 -12   3   1    20784.61    20163.47   1187.37 o 
 -11   3   1     2351.95     2685.56    163.62 o 
 -10   3   1    16465.19    16098.74    818.97 o 
  -9   3   1     1608.82     1384.94    109.04 o 
  -8   3   1     5236.37     5145.91    299.81 o 
  -7   3   1     6156.58     5457.58    290.02 o 
  -6   3   1     4107.45     4005.97    249.98 o 
  -5   3   1    30823.12    34761.38   1942.05 o 
  -4   3   1     6973.05     8063.14    423.16 o 
  -3   3   1    17052.91    13834.12    848.75 o 
  -2   3   1    15674.13    14351.54   1036.67 o 
  -1   3   1    43647.86    44155.00   3176.65 o 
   0   3   1    31513.21    37514.80   3189.21 o 
   1   3   1    46758.27    47115.66   3176.24 o 
   2   3   1    16503.04    15198.18    894.26 o 
   3   3   1    17660.78    14219.96    760.60 o 
   4   3   1     6914.56     7538.62    422.44 o 
   5   3   1    33069.39    37281.94   1941.98 o 
   6   3   1     5420.19     5196.64    251.71 o 
   7   3   1     5670.01     4988.92    322.78 o 
   8   3   1     5765.05     5704.51    334.80 o 
   9   3   1     2458.45     2354.27    126.33 o 
  10   3   1    14896.74    14002.72    913.57 o 
  11   3   1     2546.70     2979.92    183.14 o 
  12   3   1    19588.35    19133.27   1186.16 o 
  13   3   1      577.46      724.51    120.87 o 
  14   3   1    11696.24    12108.29    648.84 o 
  15   3   1     1481.64     1556.49    172.56 o 
  16   3   1     3430.77     3710.59    205.84 o 
  17   3   1     1911.22     2025.99    179.23 o 
  18   3   1     1179.08     1219.59    131.83 o 
  19   3   1     3959.79     3977.21    441.94 o 
  20   3   1      648.12      265.96    146.88 o 
  21   3   1     2063.95     2220.19    464.33 o 
  22   3   1      456.93      299.58    165.69 o 
  23   3   1     1350.03     1592.20    213.39 o 
 -23   4   1      897.57      881.44    199.75 o 
 -22   4   1      879.58      442.55    180.14 o 
 -21   4   1     1055.83      884.35    174.41 o 
 -20   4   1     1053.71     1073.20    183.27 o 
 -19   4   1     2458.26     2637.76    337.82 o 
 -18   4   1     1805.16     2248.86    169.70 o 
 -17   4   1     2103.97     2103.77    287.77 o 
 -16   4   1     1446.76     1413.83    143.77 o 
 -15   4   1      953.55      834.68     98.63 o 
 -14   4   1     3471.56     3609.65    225.17 o 
 -13   4   1     3513.90     3609.24    238.36 o 
 -12   4   1    15910.47    15481.33    935.85 o 
 -11   4   1     6315.93     6889.79    433.89 o 
 -10   4   1    32159.81    30962.26   1647.50 o 
  -9   4   1    23002.00    22750.00   1217.71 o 
  -8   4   1    27249.54    25508.49   1363.58 o 
  -7   4   1    20628.60    21465.49   1125.79 o 
  -6   4   1     9299.46     9120.67    533.35 o 
  -5   4   1    11844.00    10977.88    568.80 o 
  -3   4   1    18961.86    20200.03   1094.87 o 
  -2   4   1    13536.36    13915.69   1024.13 o 
  -1   4   1    17315.43    16890.58   1518.34 o 
   0   4   1     9842.97     8632.89    738.93 o 
   1   4   1    18002.89    18260.80   1500.42 o 
   2   4   1    14933.16    15455.54   1024.36 o 
   3   4   1    16474.32    16938.46    980.71 o 
   4   4   1     4624.06     5310.10    266.15 o 
   5   4   1    10397.95    10072.88    518.29 o 
   6   4   1     9754.30    10437.51    487.01 o 
   7   4   1    20168.72    20294.50   1124.25 o 
   8   4   1    26588.88    24940.54   1523.06 o 
   9   4   1    22832.55    22212.42   1359.98 o 
  10   4   1    32021.63    30182.75   1840.18 o 
  11   4   1     6411.29     7044.36    432.96 o 
  12   4   1    15879.89    15401.79    935.17 o 
  13   4   1     3447.99     3520.77    235.85 o 
  14   4   1     3190.02     2993.67    222.74 o 
  15   4   1      657.05      519.65     85.80 o 
  16   4   1     1685.67     1903.74    160.14 o 
  17   4   1     1961.38     2263.11    263.61 o 
  18   4   1     2123.52     1560.05    162.63 o 
  19   4   1     1937.10     2053.56    192.26 o 
  20   4   1      993.46      986.18    239.30 o 
  21   4   1     1128.77     1277.32    184.74 o 
  22   4   1      963.67     1047.46    190.73 o 
  23   4   1      877.20      890.79    232.76 o 
 -22   5   1     1864.18     1919.27    410.02 o 
 -21   5   1      492.63      427.35    164.51 o 
 -20   5   1     2098.68     2136.50    392.93 o 
 -19   5   1      979.11     1253.05    178.65 o 
 -18   5   1     1765.94     2090.25    178.93 o 
 -17   5   1     2262.20     2462.17    177.05 o 
 -16   5   1      907.44      939.73    152.72 o 
 -15   5   1     6778.40     7664.24    428.52 o 
 -14   5   1     1846.76     2012.21    293.26 o 
 -13   5   1    12473.45    12864.08    767.45 o 
 -12   5   1     4641.54     4735.57    307.20 o 
 -11   5   1    13882.63    14138.83    898.85 o 
 -10   5   1     4457.58     4260.79    286.98 o 
  -9   5   1     6024.55     6161.41    345.40 o 
  -8   5   1     2196.61     2243.50    134.11 o 
  -7   5   1     2090.41     2276.96    110.51 o 
  -6   5   1     1441.97     1608.12     91.63 o 
  -5   5   1     8360.16     8750.32    498.98 o 
  -4   5   1    12477.83    12298.51    722.69 o 
  -3   5   1    17901.22    16722.00    940.36 o 
  -2   5   1    40814.89    38040.50   2605.15 o 
  -1   5   1    10021.40    10046.13    803.58 o 
   0   5   1    65215.65    68584.24   5823.91 o 
   1   5   1     8748.91     8695.18    791.61 o 
   2   5   1    40328.57    36607.82   3174.08 o 
   3   5   1    16161.26    14827.58    842.21 o 
   4   5   1    12175.54    11715.20    591.02 o 
   5   5   1     7240.27     7822.07    407.09 o 
   6   5   1     1064.68     1206.54     80.18 o 
   7   5   1     1483.63     1309.08    105.17 o 
   8   5   1     1830.18     2243.45    150.63 o 
   9   5   1     6297.99     6313.62    386.23 o 
  10   5   1     4228.19     4775.14    287.22 o 
  11   5   1    15775.65    15410.28    898.39 o 
  12   5   1     4257.91     4746.34    305.49 o 
  13   5   1    12018.85    12144.99    765.52 o 
  14   5   1     1212.16     1171.33    131.30 o 
  15   5   1     5371.13     5772.94    487.26 o 
  16   5   1     1180.22     1293.17    124.93 o 
  17   5   1     1688.07     1568.45    172.26 o 
  18   5   1     1986.95     1851.23    176.06 o 
  19   5   1      868.94      619.69    157.51 o 
  20   5   1     2193.18     2394.90    228.71 o 
  21   5   1      704.83      251.74    202.88 o 
  22   5   1     1791.13     1663.24    268.60 o 
 -21   6   1      598.19      209.11    271.59 o 
 -20   6   1      880.67      977.01    181.76 o 
 -19   6   1     1675.42     1729.19    353.84 o 
 -18   6   1      781.13      817.63    164.54 o 
 -17   6   1     3096.23     3125.07    236.10 o 
 -16   6   1     1487.62     1816.73    161.78 o 
 -15   6   1     4060.73     4009.65    277.21 o 
 -14   6   1     3575.13     3799.02    259.67 o 
 -13   6   1     6423.51     6820.38    420.14 o 
 -12   6   1      674.57      746.74    101.98 o 
 -11   6   1    12339.57    12785.35    812.64 o 
 -10   6   1     1615.06     1579.01    124.90 o 
  -9   6   1    17162.40    16626.93    998.84 o 
  -8   6   1     3830.60     3859.79    191.40 o 
  -7   6   1    14645.60    14864.22    919.03 o 
  -6   6   1     4222.46     4529.40    284.89 o 
  -5   6   1     8535.60     7943.24    461.90 o 
  -4   6   1    15913.92    17143.60   1175.98 o 
  -3   6   1      588.01      704.34     61.06 o 
  -2   6   1    20049.23    20098.31   1737.43 o 
  -1   6   1     1386.49     1615.80    153.80 o 
   0   6   1    23396.14    22652.88   1924.56 o 
   1   6   1     1717.52     1428.69    149.76 o 
   2   6   1    21753.18    20257.37   1716.45 o 
   3   6   1      252.45      300.08     66.04 o 
   4   6   1    20481.51    21571.14   1055.39 o 
   5   6   1     8011.34     7271.33    413.59 o 
   6   6   1     4214.97     4570.77    232.08 o 
   7   6   1    14932.76    15435.19    921.01 o 
   8   6   1     2639.94     2529.95    210.77 o 
   9   6   1    18237.10    16289.06    997.77 o 
  10   6   1     1450.30     1458.35    122.73 o 
  11   6   1    13402.83    13729.85    811.89 o 
  12   6   1      834.60      934.14    164.61 o 
  13   6   1     6466.80     6437.69    418.01 o 
  14   6   1     3462.25     3226.94    274.70 o 
  15   6   1     4325.53     4082.58    385.33 o 
  16   6   1     1535.42     1686.32    362.73 o 
  17   6   1     2945.52     3426.63    288.57 o 
  18   6   1     1082.77      940.21    179.99 o 
  19   6   1     1866.71     1935.45    207.49 o 
  20   6   1      964.19      856.33    174.50 o 
  21   6   1      647.12      565.70    179.45 o 
 -21   7   1     1807.30     1852.39    298.63 o 
 -20   7   1     1917.30     1970.88    274.86 o 
 -19   7   1      966.72     1246.07    226.56 o 
 -18   7   1     1747.63     1865.64    257.07 o 
 -17   7   1     1233.75     1483.97    278.84 o 
 -16   7   1     1332.55     1332.67    151.21 o 
 -15   7   1     2219.61     2425.43    183.79 o 
 -14   7   1     1158.40     1205.18    207.40 o 
 -13   7   1     1842.83     1826.61    162.42 o 
 -12   7   1     3165.87     3406.76    381.33 o 
 -11   7   1     2757.80     2544.96    212.15 o 
 -10   7   1     3684.66     4126.74    327.78 o 
  -9   7   1     2528.24     2720.39    287.62 o 
  -8   7   1     3432.09     3569.22    230.39 o 
  -7   7   1     4876.10     5091.35    308.69 o 
  -6   7   1     1500.74     1767.08    217.37 o 
  -5   7   1    10613.09     9861.93    565.78 o 
  -4   7   1     5875.31     6098.64    374.91 o 
  -3   7   1    12804.85    13781.65    950.90 o 
  -2   7   1    24253.87    24395.02   1745.65 o 
  -1   7   1     3835.01     4435.18    432.08 o 
   0   7   1    29736.41    28729.67   2438.40 o 
   1   7   1     5127.35     5172.68    426.15 o 
   2   7   1    25592.92    25937.10   2126.90 o 
   3   7   1    13470.69    13337.26    949.88 o 
   4   7   1     5868.98     5957.04    433.37 o 
   5   7   1     9451.38     8778.57    564.54 o 
   6   7   1      805.67      815.48    107.18 o 
   7   7   1     4392.84     4684.39    308.33 o 
   8   7   1     2517.29     2317.60    225.18 o 
   9   7   1     2415.73     2394.64    206.94 o 
  10   7   1     3212.13     3509.05    292.21 o 
  11   7   1     3452.71     3885.03    482.08 o 
  12   7   1     3999.82     4594.98    302.48 o 
  13   7   1     1737.91     1175.68    193.32 o 
  14   7   1     1730.26     2203.24    212.48 o 
  15   7   1     1892.87     1621.01    245.03 o 
  16   7   1     1158.43     1207.62    396.51 o 
  17   7   1     1129.56     1446.84    227.72 o 
  18   7   1     1816.36     1998.22    363.42 o 
  19   7   1      940.48     1188.64    194.36 o 
  20   7   1     1802.95     1567.37    217.26 o 
  21   7   1     1876.00     2052.27    239.94 o 
 -20   8   1      162.43      144.40    226.97 o 
 -19   8   1      410.28      464.37    216.91 o 
 -18   8   1      360.53      242.43    186.22 o 
 -17   8   1      967.56     1353.68    218.59 o 
 -16   8   1     3594.72     3626.15    394.22 o 
 -15   8   1     2495.40     2416.16    278.47 o 
 -14   8   1     7241.74     7448.79    695.78 o 
 -13   8   1      210.20      215.11    167.99 o 
 -12   8   1     9280.33     9932.71    847.29 o 
 -11   8   1     2600.65     2605.82    308.79 o 
 -10   8   1    10005.14    10530.34    741.00 o 
  -9   8   1     3347.01     3342.20    286.94 o 
  -8   8   1     5167.01     5619.95    608.73 o 
  -7   8   1     1805.05     1838.76    195.17 o 
  -6   8   1     3112.73     3447.78    278.71 o 
  -5   8   1     1457.43     1355.25    112.15 o 
  -4   8   1     4398.26     5220.06    364.69 o 
  -3   8   1     9990.11    10463.95    741.69 o 
  -2   8   1     2477.54     3057.34    298.50 o 
  -1   8   1    19955.54    19910.40   1403.70 o 
   0   8   1      802.64     1248.02    203.30 o 
   1   8   1    20183.02    20314.31   1710.26 o 
   2   8   1     2597.35     2619.13    212.03 o 
   3   8   1     9345.76    10565.11    741.54 o 
   4   8   1     4281.41     4787.61    363.88 o 
   5   8   1     1277.36     1336.90    130.46 o 
   6   8   1     3037.95     3368.41    318.98 o 
   7   8   1     1853.78     2088.28    208.70 o 
   8   8   1     4391.86     4189.41    355.02 o 
   9   8   1     3598.26     4012.83    290.73 o 
  10   8   1     9755.04    10245.18    743.86 o 
  11   8   1     2985.18     2784.72    274.79 o 
  12   8   1     8689.70     9216.96    839.52 o 
  13   8   1      115.20      231.46    144.48 o 
  14   8   1     7504.20     7743.09    937.77 o 
  15   8   1     2238.41     2299.22    549.61 o 
  16   8   1     3311.38     3655.92    375.71 o 
  17   8   1      970.56      843.08    215.84 o 
  18   8   1      346.53      267.52    214.87 o 
  19   8   1      535.31      498.17    185.60 o 
  20   8   1      212.35      243.48    184.30 o 
 -19   9   1     1105.19      931.25    362.73 o 
 -18   9   1      592.31      487.56    330.24 o 
 -17   9   1      255.42       78.75    263.97 o 
 -16   9   1     1167.68     1362.82    319.04 o 
 -15   9   1      196.13       92.89    266.91 o 
 -14   9   1     1277.49     1192.65    319.23 o 
 -13   9   1      187.70      278.16    192.26 o 
 -12   9   1     4638.34     4728.58    454.35 o 
 -11   9   1      602.33      499.68    172.37 o 
 -10   9   1     6402.55     7706.31    642.93 o 
  -9   9   1     1053.48     1270.53    182.93 o 
  -8   9   1     4337.91     4880.87    479.39 o 
  -7   9   1     5273.70     5033.57    544.47 o 
  -6   9   1     3760.64     4296.83    260.11 o 
  -5   9   1     7985.13     8383.72    620.50 o 
  -4   9   1     1736.92     1889.47    163.18 o 
  -3   9   1    10144.34    10707.75    763.56 o 
  -2   9   1      970.97      954.58    117.90 o 
  -1   9   1     8173.26     8379.71    674.30 o 
   0   9   1      741.77      820.00    429.55 o 
   1   9   1     7752.17     7826.43    691.75 o 
   2   9   1     1304.99     1267.12    155.73 o 
   3   9   1    10133.16    10868.06    764.05 o 
   4   9   1     1544.43     1699.74    165.14 o 
   5   9   1     8786.72     9114.86    758.48 o 
   6   9   1     3328.60     3326.45    366.48 o 
   7   9   1     6107.61     5756.39    487.89 o 
   8   9   1     4147.91     4124.92    419.19 o 
   9   9   1     1125.05      977.45    175.36 o 
  10   9   1     6099.15     6055.59    884.25 o 
  11   9   1      447.85      365.58    153.11 o 
  12   9   1     4729.94     4854.59    872.41 o 
  13   9   1      159.15      243.80    167.60 o 
  14   9   1     1636.39     1479.79    212.34 o 
  15   9   1      257.08      125.11    172.00 o 
  16   9   1     1157.51      762.63    201.01 o 
  17   9   1      338.82      172.22    194.95 o 
  18   9   1      669.01      560.48    223.95 o 
  19   9   1     1011.74     1005.41    315.12 o 
 -17  10   1      890.05      897.47    365.30 o 
 -16  10   1      885.37      760.35    322.35 o 
 -15  10   1      743.45      875.26    339.60 o 
 -14  10   1     4051.70     5555.00    689.67 o 
 -13  10   1     2556.25     2514.17    414.32 o 
 -12  10   1     5688.90     6324.97    611.91 o 
 -11  10   1     5210.23     5601.25    518.32 o 
 -10  10   1     3206.39     3720.82    384.67 o 
  -9  10   1     4791.94     4523.72    459.08 o 
  -8  10   1     2350.57     2174.45    290.75 o 
  -7  10   1     4413.81     4474.68    422.06 o 
  -6  10   1     2302.77     2219.38    362.83 o 
  -5  10   1      710.86      620.34    114.53 o 
  -4  10   1     2039.34     1981.83    185.83 o 
  -3  10   1      979.59      779.33    113.27 o 
  -2  10   1     2573.36     2721.50    226.56 o 
  -1  10   1     3452.13     3674.19    581.14 o 
   0  10   1     3949.83     3731.38    359.95 o 
   1  10   1     3958.02     3806.87    470.67 o 
   2  10   1     2916.28     2905.73    284.08 o 
   3  10   1      880.60      713.90    211.84 o 
   4  10   1     2160.43     2193.11    335.01 o 
   5  10   1      400.35      445.65    139.75 o 
   6  10   1     2463.50     2548.84    268.29 o 
   7  10   1     4649.25     4353.42    418.41 o 
   8  10   1     2858.46     3310.36    296.02 o 
   9  10   1     4743.23     5447.24    639.92 o 
  10  10   1     3183.50     3863.96    527.03 o 
  11  10   1     5216.87     5003.00    712.80 o 
  12  10   1     5825.91     6967.02    849.01 o 
  13  10   1     2397.25     2283.97    407.16 o 
  14  10   1     3729.15     4398.33    677.74 o 
  15  10   1     1059.92     1499.79    240.91 o 
  16  10   1      831.15      415.11    241.03 o 
  17  10   1     1046.53     1181.57    241.22 o 
 -16  11   1      198.15      624.87    339.79 o 
 -15  11   1     1144.58     1592.10    373.01 o 
 -14  11   1       44.84       63.88    300.50 o 
 -13  11   1     3542.77     3656.34    569.07 o 
 -12  11   1      371.35      441.48    273.15 o 
 -11  11   1     3845.82     3928.58    376.74 o 
 -10  11   1      453.26      287.57    196.05 o 
  -9  11   1     1316.72     1317.95    296.19 o 
  -8  11   1      155.59      217.21    207.71 o 
  -7  11   1     1559.82     1391.66    210.28 o 
  -6  11   1     1190.36     1247.44    307.85 o 
  -5  11   1     3606.49     3590.28    447.18 o 
  -4  11   1     4248.79     4733.48    365.80 o 
  -3  11   1     2689.40     2930.58    247.44 o 
  -2  11   1     8131.03     8881.98    625.60 o 
  -1  11   1      300.11      406.15    142.32 o 
   0  11   1     9060.79     8979.26    803.21 o 
   1  11   1      169.00      132.22    151.22 o 
   2  11   1     7517.02     7797.48   1096.09 o 
   3  11   1     2590.61     2960.43    440.20 o 
   4  11   1     4472.16     5280.38    648.92 o 
   5  11   1     3845.88     3342.07    503.35 o 
   6  11   1     1303.25     1365.57    288.57 o 
   7  11   1     2026.19     1439.92    310.78 o 
  10  11   1      606.35      931.62    262.69 o 
  11  11   1     3358.23     2496.36    492.33 o 
  12  11   1      291.52      356.12    272.05 o 
  13  11   1     3249.00     3992.45    567.41 o 
  14  11   1       21.04       21.11    296.65 o 
  15  11   1     1407.78     1247.72    374.11 o 
  16  11   1      176.24      141.72    374.30 o 
 -14  12   1       61.38       73.79    357.96 o 
 -13  12   1     1976.16     2401.27    453.05 o 
 -12  12   1       52.29      102.06    299.77 o 
 -11  12   1     3511.89     3435.50    530.70 o 
 -10  12   1      904.69      695.34    246.90 o 
  -9  12   1     3324.82     3841.37    408.82 o 
  -8  12   1     1649.94     1972.63    678.47 o 
  -7  12   1     3409.19     3306.82    522.62 o 
  -6  12   1     1679.89     1277.46    348.78 o 
  -5  12   1      926.32      218.63    270.58 o 
  -4  12   1     2014.50     1709.03    365.49 o 
  -3  12   1      279.48      702.15    255.71 o 
  -2  12   1     3382.53     3779.70    491.60 o 
  -1  12   1      283.81      538.41    234.42 o 
   0  12   1     3312.66     3267.61    350.65 o 
   1  12   1      367.38      421.33    181.70 o 
   2  12   1     2813.98     3076.16    577.60 o 
   3  12   1      490.32     1067.27    278.48 o 
   4  12   1     2150.70     2076.91    374.30 o 
   5  12   1      784.96      945.38    295.18 o 
   6  12   1     1937.94     2013.02    355.02 o 
  -8  13   1      482.15      466.63    338.69 o 
  -7  13   1      326.70       45.53    342.17 o 
  -6  13   1      430.37      345.66    315.19 o 
  -5  13   1      224.77     -118.22    279.21 o 
  -4  13   1      906.20      461.68    302.89 o 
  -3  13   1     2455.15     2357.40    406.61 o 
  -2  13   1     3174.65     4100.94    554.38 o 
  -1  13   1     5427.32     5940.95    609.18 o 
   0  13   1     5969.44     6567.68    667.92 o 
   1  13   1     5783.40     6176.93    813.40 o 
   2  13   1     2841.84     3348.49    385.04 o 
   3  13   1     2496.10     2265.25    420.56 o 
   4  13   1      608.85      742.54    305.64 o 
   5  13   1      449.91      197.70    295.55 o 
  -7  14   1      793.50      653.14    382.56 o 
  -6  14   1      773.40      646.16    359.98 o 
  -5  14   1      712.90      206.15    338.87 o 
  -4  14   1      105.28      307.66    334.46 o 
  -3  14   1     1346.51      928.68    375.95 o 
  -2  14   1       76.53      170.72    211.95 o 
  -1  14   1     1903.62     1750.26    286.28 o 
   0  14   1       32.03      102.67    225.73 o 
   1  14   1     2011.08     1974.45    292.99 o 
   2  14   1       25.23       -2.20    224.80 o 
   3  14   1     1366.80     1369.89    260.62 o 
   4  14   1      121.24     -250.02    310.78 o 
   0   0   2    48322.42    64612.53   4491.27 o 
   1   0   2    11070.08     6439.09    389.83 o 
   2   0   2     9303.30     5867.26    358.85 o 
   3   0   2    56582.21    67632.23   3638.71 o 
   4   0   2      128.12        6.94     29.87 o 
   5   0   2     5726.20     4098.78    204.01 o 
   6   0   2     4398.27     3949.83    199.19 o 
   7   0   2    31789.53    32970.26   1627.26 o 
   8   0   2     3438.11     3928.25    220.00 o 
   9   0   2    11980.36    11177.70    608.30 o 
  10   0   2       49.54      113.07     43.17 o 
  11   0   2    20739.35    19015.29   1030.72 o 
  12   0   2     2663.92     2737.90    160.63 o 
  13   0   2    30919.21    29232.30   1578.52 o 
  14   0   2      225.08      165.44     67.42 o 
  15   0   2    16495.48    16083.24    880.43 o 
  16   0   2      111.10      105.21     74.72 o 
  17   0   2     6327.31     6923.07    434.77 o 
  18   0   2     1411.40     1333.57    134.26 o 
  19   0   2     4255.43     4361.08    345.80 o 
  20   0   2     1599.78     1285.83    329.16 o 
  21   0   2      807.46      700.67    157.05 o 
  22   0   2      178.79      -17.91    159.85 o 
  23   0   2      232.59      265.08    175.92 o 
 -23   1   2      781.76     1152.39    195.40 o 
 -22   1   2     4400.87     4736.04    434.55 o 
 -21   1   2     1123.91     1109.53    175.64 o 
 -20   1   2     3712.27     3756.05    355.02 o 
 -19   1   2     2314.42     2477.69    197.49 o 
 -18   1   2     2663.51     2665.15    306.11 o 
 -17   1   2     2669.70     2845.66    209.87 o 
 -16   1   2      751.97      780.73    118.99 o 
 -15   1   2     1274.82     1180.53    101.79 o 
 -14   1   2      730.30      879.23     80.89 o 
 -13   1   2      541.81      381.98    135.43 o 
 -12   1   2     2056.51     2392.75    156.50 o 
 -11   1   2      965.57     1157.30    120.01 o 
 -10   1   2     5407.59     5918.42    367.87 o 
  -9   1   2     9180.98     8383.79    447.31 o 
  -8   1   2     9648.26     9876.32    544.87 o 
  -7   1   2    28976.06    31104.91   1604.27 o 
  -6   1   2    18853.51    20523.63    942.97 o 
  -5   1   2    16365.26    15055.43    764.08 o 
  -4   1   2    49230.34    43323.12   2230.21 o 
  -3   1   2    25920.37    31751.29   4196.22 o 
  -2   1   2    62264.32    70396.30   4895.08 o 
  -1   1   2    52503.22    50383.95   3029.89 o 
   0   1   2    19502.83    13468.83    730.72 o 
   1   1   2    55667.01    50146.77   2714.59 o 
   2   1   2    64708.43    70576.88   3792.86 o 
   3   1   2    35792.34    39809.44   4200.99 o 
   4   1   2    45030.28    39671.43   2226.40 o 
   5   1   2    17305.37    15900.37    764.05 o 
   6   1   2    16729.93    17760.89    942.50 o 
   7   1   2    26499.47    28729.96   1464.47 o 
   8   1   2    10286.15    10095.23    496.97 o 
   9   1   2     8776.95     7928.37    446.78 o 
  10   1   2     6554.89     7664.89    369.43 o 
  11   1   2     1719.36     1753.76    112.16 o 
  12   1   2     2506.62     2691.45    154.02 o 
  13   1   2      294.50      409.40     66.39 o 
  14   1   2      513.06      563.87     76.31 o 
  15   1   2      930.66      987.70    111.09 o 
  16   1   2      722.29      892.32    169.80 o 
  17   1   2     3106.18     2933.12    203.86 o 
  18   1   2     3130.69     2848.41    229.72 o 
  19   1   2     2433.36     2700.30    232.06 o 
  20   1   2     4162.41     4230.10    383.37 o 
  21   1   2      935.19     1324.16    183.34 o 
  22   1   2     4447.63     4935.31    387.65 o 
  23   1   2      686.34      707.70    187.50 o 
 -23   2   2      187.06       73.72    210.15 o 
 -22   2   2      440.62      576.35    172.84 o 
 -21   2   2      791.72      680.90    203.54 o 
 -20   2   2     2102.47     1791.66    175.73 o 
 -19   2   2      411.29      308.35    114.29 o 
 -18   2   2     3832.71     3934.85    267.97 o 
 -17   2   2      868.96      740.47    109.92 o 
 -16   2   2     7697.72     7665.05    484.34 o 
 -15   2   2     7516.88     7643.28    418.97 o 
 -14   2   2    11480.43    12202.13    782.78 o 
 -13   2   2    10011.69     9883.24    513.49 o 
 -12   2   2    20014.77    20450.49   1180.55 o 
 -11   2   2     6571.62     7165.14    414.02 o 
 -10   2   2    27914.20    25486.19   1501.63 o 
  -9   2   2     3328.41     3482.39    225.28 o 
  -8   2   2    38158.24    38155.99   1992.31 o 
  -7   2   2     3959.30     3774.63    213.40 o 
  -6   2   2    26349.35    22368.52   1138.45 o 
  -5   2   2    15755.75    13528.49    709.69 o 
  -4   2   2    22023.69    22830.73   1449.10 o 
  -3   2   2    14140.01    15779.87    836.32 o 
  -2   2   2    16110.96    12916.55    887.90 o 
  -1   2   2     3978.81     3864.72    220.70 o 
   0   2   2    70779.47    81263.34   4389.98 o 
   1   2   2     4497.32     4253.91    245.94 o 
   2   2   2    20209.34    16532.48    888.28 o 
   3   2   2    14210.64    15347.01    835.60 o 
   4   2   2    24236.83    24773.60   1186.09 o 
   5   2   2    14800.25    12802.49    646.99 o 
   6   2   2    23336.90    20219.09   1038.48 o 
   7   2   2     3665.07     3836.70    193.62 o 
   8   2   2    35824.22    36081.52   1818.69 o 
   9   2   2     4298.44     4605.01    225.57 o 
  10   2   2    30462.49    29166.44   1370.83 o 
  11   2   2     8164.28     7933.82    413.46 o 
  12   2   2    22825.03    23129.24   1180.82 o 
  13   2   2     9110.74     8791.52    511.80 o 
  14   2   2    12449.62    13160.29    699.71 o 
  15   2   2     6311.01     6064.15    370.23 o 
  16   2   2     8092.64     7788.47    483.00 o 
  17   2   2      971.08      893.24    113.25 o 
  18   2   2     3243.28     3869.37    266.86 o 
  19   2   2      708.99      518.36    272.49 o 
  20   2   2     2035.61     2023.80    200.05 o 
  21   2   2      880.72      758.46    329.00 o 
  22   2   2      483.14      458.09    209.57 o 
  23   2   2      159.30      181.09    195.03 o 
 -23   3   2     2567.36     3322.69    371.30 o 
 -22   3   2       17.23      -16.25    160.83 o 
 -21   3   2     3119.00     2592.94    271.83 o 
 -20   3   2       46.49       91.53    118.31 o 
 -19   3   2     3272.61     3069.74    243.70 o 
 -18   3   2      540.77      401.82    162.02 o 
 -17   3   2     3684.45     3603.16    267.67 o 
 -16   3   2     1755.77     1995.59    141.69 o 
 -15   3   2     2891.35     2788.54    195.42 o 
 -14   3   2     2815.11     2867.87    187.06 o 
 -13   3   2     1243.75     1083.57    106.08 o 
 -12   3   2     2320.38     2395.75    149.62 o 
 -11   3   2     3046.03     2894.35    182.71 o 
 -10   3   2     4272.06     4524.57    255.34 o 
  -9   3   2     8304.88     7075.21    402.19 o 
  -8   3   2     4226.23     4636.15    263.62 o 
  -7   3   2    20267.01    21406.15   1097.51 o 
  -6   3   2     1051.03      929.34     85.48 o 
  -5   3   2    19570.98    17132.29   1115.21 o 
  -4   3   2     3108.64     2862.24    153.04 o 
  -3   3   2    25256.86    26132.05   1480.17 o 
  -2   3   2    26621.21    28212.71   2450.09 o 
  -1   3   2    69377.03    64569.82   5100.82 o 
   0   3   2     1045.05     1118.31     95.49 o 
   1   3   2    63204.23    58023.22   4183.79 o 
   2   3   2    28554.71    29133.35   2009.58 o 
   3   3   2    22839.81    23228.19   1481.81 o 
   4   3   2     2729.40     2521.68    151.72 o 
   5   3   2    21767.99    19347.05    999.05 o 
   6   3   2      588.43      521.96     50.86 o 
   7   3   2    18946.97    19469.78   1095.85 o 
   8   3   2     4481.73     4831.42    239.94 o 
   9   3   2     8177.97     7500.04    366.70 o 
  10   3   2     4468.14     4487.25    253.82 o 
  11   3   2     2963.20     3263.88    178.59 o 
  12   3   2     2368.64     2331.94    146.51 o 
  13   3   2     1187.56     1167.05    103.89 o 
  14   3   2     2490.41     2436.44    163.90 o 
  15   3   2     2551.49     2674.97    191.48 o 
  16   3   2     1224.63     1148.80    134.57 o 
  17   3   2     3914.66     4276.52    269.18 o 
  18   3   2      336.27      400.44    127.18 o 
  19   3   2     3556.80     3788.80    267.82 o 
  20   3   2       81.05       68.79    140.40 o 
  21   3   2     3085.94     3427.99    281.58 o 
  22   3   2       13.00     -114.71    163.83 o 
  23   3   2     2489.95     3102.79    324.14 o 
 -22   4   2      516.08      209.16    287.29 o 
 -21   4   2     1019.03      319.84    143.16 o 
 -20   4   2     1087.36     1351.80    169.18 o 
 -19   4   2     2213.72     2573.92    253.28 o 
 -18   4   2     3848.75     3708.57    280.75 o 
 -17   4   2     3337.81     3614.85    247.49 o 
 -16   4   2     4834.43     5315.33    323.90 o 
 -15   4   2     2466.14     2719.11    204.22 o 
 -14   4   2     7618.73     8063.16    455.92 o 
 -13   4   2     4924.35     5971.76    376.15 o 
 -12   4   2    15515.21    14891.30    964.25 o 
 -11   4   2     9979.04    10287.62    506.22 o 
 -10   4   2    25178.29    24461.43   1370.92 o 
  -9   4   2    12566.59    12812.98    681.52 o 
  -8   4   2    20833.49    20507.34   1149.17 o 
  -7   4   2    21711.60    21408.14   1189.59 o 
  -6   4   2    13123.82    12100.35    743.01 o 
  -5   4   2    19197.94    18339.53   1121.88 o 
  -4   4   2     8424.65     9345.03    464.72 o 
  -3   4   2     9267.19    10316.11    802.44 o 
  -2   4   2      672.19      723.37     63.53 o 
  -1   4   2     1380.04     1752.05    175.64 o 
   0   4   2     2085.80     1815.25    135.78 o 
   1   4   2     1544.05     2009.78    139.13 o 
   2   4   2      418.58      463.11     57.75 o 
   3   4   2    10247.53    11898.02    619.83 o 
   4   4   2     6433.36     6814.77    412.79 o 
   5   4   2    19979.42    18711.21   1004.77 o 
   6   4   2    13143.05    12314.14    664.99 o 
   7   4   2    22673.60    22559.71   1188.84 o 
   8   4   2    22599.58    22130.26   1148.82 o 
   9   4   2    12020.74    12383.10    679.95 o 
  10   4   2    27197.37    26461.98   1531.08 o 
  11   4   2     8384.81     8303.10    503.81 o 
  12   4   2    16555.41    16683.10    862.97 o 
  13   4   2     5520.59     5914.60    334.64 o 
  14   4   2     6282.24     6599.26    450.10 o 
  15   4   2     2753.07     3161.29    306.73 o 
  16   4   2     4455.03     4531.41    320.07 o 
  17   4   2     3414.24     3362.96    243.65 o 
  18   4   2     3970.38     4037.49    271.15 o 
  19   4   2     2182.89     2097.42    189.58 o 
  20   4   2     1289.85     1827.11    200.48 o 
  21   4   2      848.45     1076.28    207.36 o 
  22   4   2      641.89      386.39    225.61 o 
 -22   5   2     2451.83     2024.19    287.16 o 
 -21   5   2      152.78      297.59    163.52 o 
 -20   5   2     2621.61     2736.23    260.64 o 
 -19   5   2      180.02      246.29    129.01 o 
 -18   5   2     2925.30     2765.29    214.75 o 
 -17   5   2     1784.38     1832.21    158.20 o 
 -16   5   2     1950.59     1603.86    229.27 o 
 -15   5   2     3374.22     2967.14    236.20 o 
 -14   5   2      395.30      494.85    179.57 o 
 -13   5   2      283.65      244.08     88.45 o 
 -12   5   2      756.71      849.75    117.11 o 
 -11   5   2     1666.74     1993.40    268.89 o 
 -10   5   2     5675.03     6026.97    312.09 o 
  -9   5   2     2486.81     2563.39    157.37 o 
  -8   5   2     5681.22     5866.11    388.48 o 
  -7   5   2     3756.14     4077.79    255.58 o 
  -6   5   2    11317.05    11320.42    712.01 o 
  -5   5   2     1579.94     1459.60    111.42 o 
  -4   5   2    13683.98    13430.20    822.89 o 
  -3   5   2     4868.33     5048.69    338.19 o 
  -2   5   2    48705.87    47923.86   3354.96 o 
  -1   5   2    12936.16    12634.90    869.49 o 
   0   5   2    52781.33    51547.09   3580.36 o 
   1   5   2    12305.31    11859.23   1059.03 o 
   2   5   2    47888.93    48499.82   3353.86 o 
   3   5   2     4583.06     4528.33    291.25 o 
   4   5   2    14521.22    13771.06    736.41 o 
   5   5   2     1590.60     1663.58    124.36 o 
   6   5   2    12574.10    11994.45    637.43 o 
   7   5   2     3663.60     4028.22    228.04 o 
   8   5   2     5869.15     6608.82    347.55 o 
   9   5   2     2536.07     2586.19    155.61 o 
  10   5   2     4793.91     5311.85    511.13 o 
  11   5   2     1403.34     1256.45    118.43 o 
  12   5   2      796.80      772.26     92.13 o 
  13   5   2      313.23      177.58     81.34 o 
  14   5   2      546.61      992.12    200.54 o 
  15   5   2     3868.05     3821.97    235.78 o 
  16   5   2     2185.05     2420.87    190.12 o 
  17   5   2     1822.63     1423.06    175.82 o 
  18   5   2     2175.30     1324.94    339.32 o 
  19   5   2      241.61       97.30    143.61 o 
  20   5   2     2350.73     2754.85    261.92 o 
  21   5   2      246.18       96.10    167.00 o 
  22   5   2     2375.50     2943.38    325.55 o 
 -21   6   2      793.79      553.39    186.98 o 
 -20   6   2     1288.16      837.21    258.97 o 
 -19   6   2     2339.44     2816.00    259.29 o 
 -18   6   2      192.92      350.52    128.72 o 
 -17   6   2     5381.76     5920.74    382.10 o 
 -16   6   2      556.57      366.92    117.90 o 
 -15   6   2     6821.58     7169.00    464.71 o 
 -14   6   2     3065.47     3684.09    259.28 o 
 -13   6   2    11122.20    10874.19    663.74 o 
 -12   6   2     1551.76     1516.64    141.89 o 
 -11   6   2    17932.97    17330.24   1024.71 o 
 -10   6   2     2319.69     2632.57    194.69 o 
  -9   6   2    20438.40    20168.74   1260.55 o 
  -8   6   2     1279.37     1178.98    103.12 o 
  -7   6   2    16171.14    15328.31   1024.29 o 
  -6   6   2     1377.02     1251.86    125.75 o 
  -5   6   2     8719.17     8355.08    527.70 o 
  -4   6   2     7571.30     7922.50    459.74 o 
  -3   6   2     2698.60     2737.62    220.77 o 
  -2   6   2     7253.78     7341.23    621.21 o 
  -1   6   2     5367.38     5601.79    380.21 o 
   0   6   2     2015.98     1952.68    151.94 o 
   1   6   2     4916.02     5069.59    525.47 o 
   2   6   2     6491.42     6791.17    610.46 o 
   3   6   2     2753.09     3115.59    189.97 o 
   4   6   2     7097.01     7063.01    460.22 o 
   5   6   2     9398.83     8822.09    471.51 o 
   6   6   2     2138.87     2303.63    137.00 o 
   7   6   2    18532.81    18278.83    918.61 o 
   8   6   2      964.56     1130.82     89.45 o 
   9   6   2    20866.79    21435.53   1267.83 o 
  10   6   2     1828.39     2071.90    281.36 o 
  11   6   2    15995.71    15860.44   1446.71 o 
  12   6   2     1873.92     2079.24    198.54 o 
  13   6   2    10774.57    10554.77    935.89 o 
  14   6   2     3660.18     3945.04    296.01 o 
  15   6   2     6819.16     7641.25    643.48 o 
  16   6   2      891.49      944.65    140.40 o 
  17   6   2     5340.05     5562.36    439.00 o 
  18   6   2       90.39       59.31    129.64 o 
  19   6   2     2825.70     2879.37    412.49 o 
  20   6   2     1172.79      978.40    262.02 o 
  21   6   2      811.12      710.48    188.48 o 
 -20   7   2     1573.92     1554.18    276.18 o 
 -19   7   2     1218.69     1609.92    197.17 o 
 -18   7   2     2047.10     2069.79    373.50 o 
 -17   7   2      629.85      550.32    138.95 o 
 -16   7   2     1312.66     1606.31    161.85 o 
 -15   7   2      330.01      252.37    120.20 o 
 -14   7   2      361.60      263.69    108.30 o 
 -13   7   2     1093.74      756.82    141.35 o 
 -12   7   2      619.78      608.52    128.16 o 
 -11   7   2      627.28      593.76    123.69 o 
 -10   7   2     1567.05     1785.89    183.85 o 
  -9   7   2      129.71       55.23     93.43 o 
  -8   7   2     6797.32     6960.36    461.34 o 
  -7   7   2     4316.56     4997.55    306.18 o 
  -6   7   2     3984.23     4016.81    291.40 o 
  -5   7   2    15571.11    15509.55    943.59 o 
  -4   7   2    19101.89    19007.14   1007.26 o 
  -3   7   2    16040.74    16383.54   1183.79 o 
  -2   7   2    24019.68    23313.62   1580.50 o 
  -1   7   2     7143.05     7505.59    549.38 o 
   0   7   2    28707.65    28205.13   1965.93 o 
   1   7   2     7406.30     8184.33    669.72 o 
   2   7   2    21854.00    21377.15   1925.39 o 
   3   7   2    16130.13    17296.44   1183.11 o 
   4   7   2    15035.21    14858.40   1010.30 o 
   5   7   2    15499.15    15729.78    947.42 o 
   6   7   2     4963.98     5294.91    295.08 o 
   7   7   2     4007.16     4713.15    305.69 o 
   8   7   2     8387.03     8263.61    465.75 o 
   9   7   2      222.30      280.95     93.34 o 
  10   7   2     1712.88     2575.66    569.16 o 
  11   7   2      507.46      652.22    233.78 o 
  12   7   2      424.40      504.26    135.43 o 
  13   7   2     1006.20     1224.14    405.96 o 
  14   7   2      535.32      395.67    150.26 o 
  15   7   2      425.37      455.67    132.41 o 
  16   7   2     1230.32     1432.39    288.38 o 
  17   7   2      666.33      775.08    147.15 o 
  18   7   2     1797.37     1465.30    197.57 o 
  19   7   2     1088.63     1355.24    319.22 o 
  20   7   2     1697.92     1374.93    211.94 o 
 -20   8   2      914.88      755.57    315.74 o 
 -19   8   2      599.61      478.38    325.10 o 
 -18   8   2     1487.88     1166.77    355.39 o 
 -17   8   2      645.59      927.03    271.50 o 
 -16   8   2     4759.05     5001.12    539.64 o 
 -15   8   2      740.34      473.15    234.69 o 
 -14   8   2     8382.36     8926.47    642.95 o 
 -13   8   2      595.59      505.84    144.14 o 
 -12   8   2    11256.68    11864.23    856.19 o 
 -11   8   2     1659.63     1783.41    171.94 o 
 -10   8   2    10551.92    11437.03    792.89 o 
  -9   8   2     1229.66     1277.33    433.56 o 
  -8   8   2     8750.89     8845.03    560.54 o 
  -7   8   2      644.57      567.56     94.24 o 
  -6   8   2     4327.33     4698.54    305.57 o 
  -5   8   2     1498.79     1283.33    128.43 o 
  -4   8   2     5360.92     5231.86    395.89 o 
  -3   8   2     1754.14     1508.68    154.19 o 
  -2   8   2     5026.13     5124.42    458.58 o 
  -1   8   2     3326.09     3814.77    507.57 o 
   0   8   2      223.52      162.05     70.71 o 
   1   8   2     3317.93     3553.53    327.61 o 
   2   8   2     4968.96     5022.25    450.94 o 
   3   8   2     2016.43     2033.99    248.50 o 
   4   8   2     5211.52     5604.87    394.68 o 
   5   8   2     1817.06     2080.83    150.51 o 
   6   8   2     4410.18     4829.07    305.50 o 
   7   8   2     1142.58     1125.60    155.36 o 
   8   8   2     6747.93     7099.96    485.25 o 
   9   8   2     1594.08     1372.65    166.58 o 
  10   8   2    10031.78    10944.15    968.84 o 
  11   8   2     1618.59     1300.52    198.58 o 
  12   8   2    11090.91    12123.64   1047.56 o 
  13   8   2      372.86      492.33    160.67 o 
  14   8   2     9309.08     8572.85    783.47 o 
  15   8   2      595.50      295.48    238.73 o 
  16   8   2     5381.35     6202.44    445.95 o 
  17   8   2      697.02      385.76    160.19 o 
  18   8   2     1410.30     1777.54    249.52 o 
  19   8   2      677.99      435.90    181.55 o 
  20   8   2      685.96      334.92    191.91 o 
 -18   9   2      197.11       92.70    321.06 o 
 -17   9   2      554.82      565.39    316.84 o 
 -16   9   2      162.44      -35.80    280.13 o 
 -15   9   2      467.89      826.21    350.16 o 
 -14   9   2       68.45       38.39    180.38 o 
 -13   9   2      286.54      355.49    192.79 o 
 -12   9   2      312.60      255.95    179.57 o 
 -11   9   2      139.88        8.36    160.61 o 
 -10   9   2     1936.31     1907.14    236.75 o 
  -9   9   2     3066.84     3230.27    259.29 o 
  -8   9   2     5001.46     5074.84    386.82 o 
  -7   9   2     8418.57     8676.33    576.44 o 
  -6   9   2     1546.97     1531.29    127.86 o 
  -5   9   2    12322.54    12726.77    904.22 o 
  -4   9   2     2454.96     2591.05    309.05 o 
  -3   9   2    19359.40    19362.29   1321.92 o 
  -2   9   2     5243.81     5026.21    399.76 o 
  -1   9   2    11645.66    11770.30   1317.85 o 
   0   9   2     1993.25     2417.03    250.01 o 
   1   9   2     9745.53    10058.03    935.85 o 
   2   9   2     6243.56     6985.01    704.72 o 
   3   9   2    17818.61    17943.24   1628.81 o 
   4   9   2     3390.09     3957.38    248.40 o 
   5   9   2    12193.28    12878.69    904.45 o 
   6   9   2     1521.23     1250.64    145.85 o 
   7   9   2     7875.73     7369.85    575.30 o 
   8   9   2     4747.65     5600.34    661.40 o 
   9   9   2     3406.85     2902.04    307.31 o 
  10   9   2     1997.82     2027.70    235.66 o 
  11   9   2      244.03      336.14    147.07 o 
  12   9   2      330.95      355.87    149.16 o 
  13   9   2      304.00     -105.19    163.78 o 
  14   9   2       39.37      -91.63    167.01 o 
  15   9   2      538.76      468.63    188.68 o 
  16   9   2       80.43       -0.67    190.68 o 
  17   9   2      755.67      662.93    178.93 o 
  18   9   2      247.27       63.29    184.55 o 
 -17  10   2     1564.76     1741.34    393.94 o 
 -16  10   2     1181.14     1145.29    369.16 o 
 -15  10   2     1977.84     2590.90    406.79 o 
 -14  10   2     4323.77     4633.86    600.82 o 
 -13  10   2     2184.33     3036.52    368.70 o 
 -12  10   2     5397.29     5108.11    531.95 o 
 -11  10   2     5674.46     6074.11    593.05 o 
 -10  10   2     2668.74     2680.91    324.80 o 
  -9  10   2     4523.90     5458.28    493.93 o 
  -8  10   2     2313.12     3279.81    525.28 o 
  -7  10   2     4109.41     4287.60    408.66 o 
  -6  10   2     3293.89     3190.59    605.69 o 
  -5  10   2     1654.22     1505.46    249.22 o 
  -4  10   2     3860.51     3759.52    276.00 o 
  -3  10   2      960.47      719.18    121.49 o 
  -2  10   2     2511.55     2546.50    211.15 o 
  -1  10   2     1283.26     1267.79    236.25 o 
   0  10   2       21.95      162.83    131.80 o 
   1  10   2     1503.50     1535.89    189.46 o 
   2  10   2     2708.58     2498.34    314.36 o 
   3  10   2     1182.21     1003.09    153.55 o 
   4  10   2     3264.13     3040.08    338.71 o 
   5  10   2     1435.97     1455.48    197.40 o 
   6  10   2     3202.26     3520.36    510.23 o 
   8  10   2     2621.30     3073.14    452.68 o 
   9  10   2     4626.80     4893.23    672.97 o 
  10  10   2     3307.45     3459.37    439.28 o 
  11  10   2     6251.73     6862.75    825.33 o 
  12  10   2     5370.78     6117.09    983.11 o 
  13  10   2     2461.99     2633.48    320.09 o 
  14  10   2     3631.85     3489.90    401.68 o 
  15  10   2     1835.48     1719.21    381.37 o 
  16  10   2     1111.90     1466.91    245.88 o 
  17  10   2     1556.79     1615.38    542.79 o 
 -15  11   2      326.26      147.04    319.78 o 
 -14  11   2      232.41      334.65    304.54 o 
 -13  11   2       81.82     -102.78    218.45 o 
 -12  11   2      179.25       16.54    227.08 o 
 -11  11   2      656.33     1169.92    418.08 o 
 -10  11   2     1028.02      651.49    309.59 o 
  -9  11   2     1177.75      695.00    192.82 o 
  -8  11   2     2300.13     2196.46    271.01 o 
  -7  11   2      703.27      704.91    181.07 o 
  -6  11   2     3707.31     3732.89    372.80 o 
  -5  11   2     1127.64     1197.90    210.28 o 
  -4  11   2     5537.07     6248.81    481.17 o 
  -3  11   2      558.52      433.87    125.45 o 
  -2  11   2     8163.89     8266.87    644.35 o 
  -1  11   2       64.96      227.49    112.92 o 
   0  11   2    11374.49    10925.24   1344.19 o 
   1  11   2        7.16       85.63    140.16 o 
   2  11   2     9644.44     9826.48    654.17 o 
   3  11   2      311.59      279.51    148.07 o 
   4  11   2     6916.37     7229.88    964.93 o 
   5  11   2      865.36      998.80    266.18 o 
  14  11   2      214.31      102.06    331.34 o 
  15  11   2      251.20      318.31    354.11 o 
 -13  12   2     2737.24     2162.63    433.41 o 
 -12  12   2      339.79      983.01    363.47 o 
 -11  12   2     3659.71     3590.16    402.97 o 
 -10  12   2     1021.60     1109.06    280.31 o 
  -9  12   2     3806.67     4236.70    438.68 o 
  -8  12   2      897.33      749.73    215.60 o 
  -7  12   2     3656.69     3454.64    440.66 o 
  -6  12   2      943.30     1210.28    272.97 o 
  -5  12   2     3009.66     2566.25    369.34 o 
  -4  12   2      911.38      719.59    173.76 o 
  -3  12   2     1335.04     1209.63    208.35 o 
  -2  12   2      859.12      428.72    219.46 o 
  -1  12   2      154.20       19.95    158.98 o 
   0  12   2      278.74      225.89    174.97 o 
   1  12   2      133.77       80.65    132.51 o 
   2  12   2      831.83      896.32    183.18 o 
   3  12   2     1162.83     1034.03    159.08 o 
   4  12   2      904.20      485.54    278.29 o 
 -11  13   2      293.86      378.70    330.98 o 
 -10  13   2      294.36      174.02    384.95 o 
  -9  13   2      497.91      540.06    356.12 o 
  -8  13   2      430.38      257.92    350.43 o 
  -7  13   2     1259.63      594.58    340.15 o 
  -6  13   2      732.96     -198.81    309.31 o 
  -5  13   2     2022.89     1480.30    377.05 o 
  -4  13   2      821.19      697.20    323.63 o 
  -3  13   2     2995.08     3528.57    518.58 o 
  -2  13   2     2766.66     3144.73    338.34 o 
  -1  13   2     3603.18     3358.03    733.09 o 
   0  13   2     4139.71     4762.06    382.26 o 
   1  13   2     3937.14     3699.90    381.10 o 
   2  13   2     2734.50     2834.10    779.80 o 
   3  13   2     2791.65     2993.49    349.83 o 
   4  13   2      670.86     1103.07    297.38 o 
  -7  14   2      148.90       51.58    370.44 o 
  -6  14   2     1572.10     1482.69    432.31 o 
  -5  14   2      608.66      666.54    359.98 o 
  -4  14   2      776.64      326.20    313.35 o 
  -3  14   2      241.04      652.04    346.21 o 
  -2  14   2      100.56       41.12    332.26 o 
  -1  14   2      302.67      322.93    227.48 o 
   0  14   2        1.11       11.09    224.64 o 
   1  14   2      202.22      145.00    238.46 o 
   2  14   2      116.69      -14.87    333.18 o 
   3  14   2      171.12      273.52    335.20 o 
   4  14   2      899.31      991.46    343.64 o 
   5  14   2      639.99      722.16    312.80 o 
   0   0   3    70908.03    65178.76   4531.64 o 
   1   0   3      346.51      158.99     41.25 o 
   2   0   3    87614.35    90838.92   4906.59 o 
   3   0   3     1106.77     1004.00     79.31 o 
   4   0   3    44964.91    41623.66   2235.87 o 
   5   0   3      156.06       73.66     28.18 o 
   6   0   3    17122.45    17819.79    878.50 o 
   7   0   3    10789.34    12170.42    604.11 o 
   8   0   3     2690.45     2537.98    134.56 o 
   9   0   3     3214.14     2666.73    136.28 o 
  10   0   3     5114.07     5162.12    283.49 o 
  11   0   3     3186.94     3831.94    217.99 o 
  12   0   3     1258.57     1297.86     93.56 o 
  13   0   3     1035.79     1114.13     91.15 o 
  14   0   3      162.27      250.25     66.27 o 
  15   0   3      786.36      790.31     98.87 o 
  16   0   3     2378.41     2265.72    169.94 o 
  17   0   3     1798.92     2187.88    319.81 o 
  18   0   3     6834.61     7496.32    549.29 o 
  19   0   3     2298.19     2065.88    205.64 o 
  20   0   3     5844.38     6136.97    558.86 o 
  21   0   3      177.78      126.68    173.98 o 
  22   0   3     2137.67     1799.39    250.73 o 
  23   0   3        3.95      -32.99    175.62 o 
 -23   1   3      282.94      285.46    183.83 o 
 -22   1   3      101.18      -46.80    169.96 o 
 -21   1   3      914.52      699.09    165.32 o 
 -20   1   3      597.55      357.85    148.63 o 
 -19   1   3     4301.09     5021.42    392.42 o 
 -18   1   3     2405.48     2334.99    221.60 o 
 -17   1   3     7413.87     7958.24    492.87 o 
 -16   1   3     4904.58     4790.96    329.23 o 
 -15   1   3     7064.19     7486.74    393.51 o 
 -14   1   3     5283.87     5697.79    352.98 o 
 -13   1   3     5207.96     6083.11    331.89 o 
 -12   1   3     4625.58     4825.79    284.83 o 
 -11   1   3     9712.34     9512.51    514.98 o 
 -10   1   3    12662.97    13140.67    674.82 o 
  -9   1   3    33138.11    32887.87   1914.05 o 
  -8   1   3    14455.39    12741.11    589.07 o 
  -7   1   3    43435.35    40721.27   2055.95 o 
  -6   1   3    19840.96    21794.26   1003.66 o 
  -5   1   3    16171.78    15629.27    784.32 o 
  -4   1   3    11189.87    10547.10    565.47 o 
  -3   1   3    10501.02    11140.68    691.95 o 
  -2   1   3     5122.91     3689.88    218.02 o 
  -1   1   3    33044.55    32646.24   1644.81 o 
   0   1   3    10789.06    15224.00    752.89 o 
   1   1   3    34837.22    34348.62   1806.52 o 
   2   1   3     4682.20     3376.24    194.16 o 
   3   1   3    10871.27    11587.01    616.42 o 
   4   1   3    10043.76    10289.99    565.01 o 
   5   1   3    13638.44    13276.83    874.65 o 
   6   1   3    16839.16    19167.67   1002.94 o 
   7   1   3    44602.12    42735.43   2055.90 o 
   8   1   3    12778.96    11154.61    588.09 o 
   9   1   3    37564.98    37362.77   1748.20 o 
  10   1   3    11294.74    11901.42    614.95 o 
  11   1   3     9793.82     9236.78    513.32 o 
  12   1   3     5196.63     5317.18    285.21 o 
  13   1   3     5044.66     5694.83    330.59 o 
  14   1   3     6808.42     6928.70    353.61 o 
  15   1   3     6536.98     6485.33    436.93 o 
  16   1   3     5387.68     5520.51    392.62 o 
  17   1   3     7537.41     7707.17    491.81 o 
  18   1   3     2561.27     2469.18    214.47 o 
  19   1   3     4685.35     5092.93    390.64 o 
  20   1   3      468.85      282.87    169.95 o 
  21   1   3     1033.95      866.32    171.97 o 
  22   1   3        4.80      -62.73    162.51 o 
  23   1   3      224.18       55.90    165.87 o 
 -23   2   3     1893.88     2071.05    286.91 o 
 -22   2   3      232.34      118.21    170.60 o 
 -21   2   3     3050.76     3005.96    260.67 o 
 -20   2   3     1542.12     1037.12    181.15 o 
 -19   2   3     4058.97     3971.71    392.87 o 
 -18   2   3     3193.62     3150.21    246.07 o 
 -17   2   3     3254.57     3716.49    314.45 o 
 -16   2   3     4183.03     4671.23    299.58 o 
 -15   2   3       21.38       95.14     88.22 o 
 -14   2   3     1774.47     1705.40    124.60 o 
 -13   2   3     1801.84     1694.59    114.58 o 
 -12   2   3     1444.97     1557.75    137.43 o 
 -11   2   3     1941.72     2262.83    160.79 o 
 -10   2   3     1533.83     1499.68    116.25 o 
  -9   2   3     4083.93     4356.63    240.11 o 
  -8   2   3     2931.94     3098.71    171.20 o 
  -7   2   3    31031.07    32613.79   1776.28 o 
  -6   2   3     6134.19     5495.12    286.68 o 
  -5   2   3    60833.27    56877.46   3028.65 o 
  -4   2   3     8298.56     9194.84    482.48 o 
  -3   2   3    46136.64    49140.74   2885.50 o 
  -2   2   3     4276.38     3657.47    216.98 o 
  -1   2   3    17756.25    18344.84   1082.11 o 
   0   2   3    15370.43    16489.58    814.45 o 
   1   2   3    22970.71    23556.89   1405.01 o 
   2   2   3     3859.65     3359.12    175.10 o 
   3   2   3    45667.62    46835.08   2572.76 o 
   4   2   3     7913.35     8558.51    481.17 o 
   5   2   3    59430.43    55408.00   3028.09 o 
   6   2   3     5477.07     4975.06    260.96 o 
   7   2   3    31123.47    33071.27   1621.23 o 
   8   2   3     1652.13     1650.54    112.87 o 
   9   2   3     4280.90     4221.69    217.37 o 
  10   2   3     1981.42     1816.65     97.98 o 
  11   2   3     2618.78     3104.13    161.43 o 
  12   2   3     2542.39     2924.53    140.31 o 
  13   2   3     1667.54     1525.32    154.73 o 
  14   2   3     2255.16     1866.94    191.45 o 
  15   2   3      180.82      185.57     82.36 o 
  16   2   3     4398.48     4416.74    296.20 o 
  17   2   3     3649.49     3480.37    248.77 o 
  18   2   3     3196.48     2833.37    219.27 o 
  19   2   3     3656.07     4426.53    290.40 o 
  20   2   3     1644.22     1308.99    175.25 o 
  21   2   3     2888.03     2482.59    260.79 o 
  22   2   3      183.51      100.30    161.23 o 
  23   2   3     1899.28     2127.03    243.58 o 
 -23   3   3      648.24      764.06    202.64 o 
 -22   3   3      456.74      202.22    174.78 o 
 -21   3   3      857.94      604.21    198.36 o 
 -20   3   3      680.94      577.62    201.91 o 
 -19   3   3      101.52      111.38    113.94 o 
 -18   3   3     3569.99     3322.29    264.82 o 
 -17   3   3      289.68      468.90    109.16 o 
 -16   3   3     7510.99     7534.14    503.01 o 
 -15   3   3     1287.20     1401.20    160.94 o 
 -14   3   3    18020.74    18809.49   1099.99 o 
 -13   3   3     1447.21     1247.53    101.96 o 
 -12   3   3    23252.87    23565.73   1240.02 o 
 -11   3   3       53.86       59.02     57.46 o 
 -10   3   3    18690.16    18118.37    906.45 o 
  -9   3   3     1838.46     1998.52    111.76 o 
  -8   3   3    32987.63    31842.02   1689.78 o 
  -7   3   3     3225.72     3467.60    222.52 o 
  -6   3   3    20262.16    19251.02   1143.85 o 
  -5   3   3     6577.40     5914.20    344.93 o 
  -4   3   3     7742.56     7614.74    451.87 o 
  -3   3   3    17670.43    19050.55   1175.28 o 
  -2   3   3      514.74      379.10    112.58 o 
  -1   3   3    10504.14    11707.67    544.05 o 
   0   3   3      272.22      129.83     30.69 o 
   1   3   3     7767.60     8696.97    542.53 o 
   2   3   3      103.99      141.10     34.20 o 
   3   3   3    18132.34    19579.82   1174.82 o 
   4   3   3     8801.51     8735.75    412.26 o 
   5   3   3     7489.81     6594.19    314.65 o 
   6   3   3    19991.40    18774.79    934.73 o 
   7   3   3     3241.62     3510.57    178.99 o 
   8   3   3    32688.91    31145.46   1541.96 o 
   9   3   3     1367.91     1491.21     96.06 o 
  10   3   3    16627.13    15774.09    825.48 o 
  11   3   3        8.76       17.06     48.23 o 
  12   3   3    22023.71    22285.21   1238.26 o 
  13   3   3     1410.82     1240.95    111.02 o 
  14   3   3    16893.87    17364.58   1096.70 o 
  15   3   3     1242.51     1070.88    118.77 o 
  16   3   3     7398.21     8541.54    503.28 o 
  17   3   3      413.01      269.68    105.33 o 
  18   3   3     3782.65     4564.37    407.75 o 
  19   3   3      243.85      199.25    119.37 o 
  20   3   3      619.76      394.13    128.24 o 
  21   3   3      909.61     1145.28    205.78 o 
  22   3   3      259.07      255.11    210.71 o 
  23   3   3      568.24      248.88    218.76 o 
 -22   4   3     1519.45     1479.45    216.08 o 
 -21   4   3     2585.01     2651.58    278.17 o 
 -20   4   3     2130.64     2387.26    284.57 o 
 -19   4   3     1882.56     2108.36    184.64 o 
 -18   4   3     1794.04     2008.31    171.55 o 
 -17   4   3     1475.33     1138.50    148.62 o 
 -16   4   3     3136.49     3204.97    209.83 o 
 -15   4   3     2568.95     3157.55    214.14 o 
 -14   4   3     2986.63     3221.23    230.30 o 
 -13   4   3     2678.03     2618.25    187.62 o 
 -12   4   3      657.23      733.20     94.90 o 
 -11   4   3     2245.27     2193.69    124.37 o 
 -10   4   3     1108.07     1260.24    104.32 o 
  -9   4   3      741.57      648.92     85.09 o 
  -8   4   3     1562.73     1741.63    126.68 o 
  -7   4   3    10284.49    10731.30    702.18 o 
  -6   4   3    25316.88    26348.89   1409.13 o 
  -5   4   3    28193.50    27306.15   1414.18 o 
  -4   4   3    28975.37    29956.00   1976.82 o 
  -3   4   3    40912.25    40569.43   2630.76 o 
  -2   4   3    13419.49    13149.55    918.26 o 
  -1   4   3    12668.88    12648.95    718.82 o 
   0   4   3    18336.99    16907.70    923.88 o 
   1   4   3    11395.83    11380.54    642.36 o 
   2   4   3    17818.81    17450.38    918.68 o 
   3   4   3    36965.08    35739.80   2284.77 o 
   4   4   3    35000.40    35111.44   1771.43 o 
   5   4   3    25991.40    25277.44   1292.03 o 
   6   4   3    24856.76    26006.51   1287.97 o 
   7   4   3    12210.02    11980.68    573.19 o 
   8   4   3     1147.61     1183.55     81.76 o 
   9   4   3      969.16     1050.97     82.59 o 
  10   4   3     1579.37     1711.78     93.04 o 
  11   4   3     1576.63     1469.18    118.53 o 
  12   4   3     1479.07     1631.47    130.76 o 
  13   4   3     2595.88     2232.64    170.87 o 
  14   4   3     2395.81     2697.77    203.08 o 
  15   4   3     2906.56     2925.53    318.06 o 
  16   4   3     2473.89     2521.48    205.28 o 
  17   4   3     1601.04     1517.07    159.96 o 
  18   4   3     1630.51     1679.13    191.61 o 
  19   4   3     1816.05     1863.10    212.14 o 
  20   4   3     2079.97     2359.08    228.82 o 
  21   4   3     2644.15     3171.56    338.10 o 
  22   4   3     1502.04     1445.73    386.05 o 
 -22   5   3      283.68      382.31    237.52 o 
 -21   5   3      590.66      359.61    153.16 o 
 -20   5   3      270.43      419.25    147.65 o 
 -19   5   3     1275.55     1436.22    307.48 o 
 -18   5   3      193.62      143.23    120.47 o 
 -17   5   3     5673.93     5586.63    424.94 o 
 -16   5   3     2098.49     2386.66    194.84 o 
 -15   5   3    10419.67    10188.96    652.84 o 
 -14   5   3     2449.73     2404.10    171.06 o 
 -13   5   3     8497.59     9179.70    582.03 o 
 -12   5   3     4096.12     4239.58    268.03 o 
 -11   5   3    11492.90    11631.97    773.26 o 
 -10   5   3     5434.74     5664.92    359.63 o 
  -9   5   3    14052.49    12902.45    816.59 o 
  -8   5   3     4862.36     4648.19    325.94 o 
  -7   5   3    13366.00    13579.96    718.67 o 
  -6   5   3    13685.66    13009.16    763.84 o 
  -5   5   3     8033.63     7250.89    395.65 o 
  -4   5   3     4766.90     4838.12    307.53 o 
  -3   5   3     5856.48     6402.69    391.22 o 
  -2   5   3     2481.66     2254.74    145.72 o 
  -1   5   3      206.55      147.45    105.09 o 
   0   5   3      145.63      115.31     39.09 o 
   1   5   3       86.85       73.51     42.18 o 
   2   5   3     2083.06     2076.43    164.09 o 
   3   5   3     6178.04     6247.83    450.34 o 
   4   5   3     5666.32     5193.33    307.48 o 
   5   5   3     8311.51     7270.67    394.08 o 
   6   5   3    15416.97    15159.10    764.46 o 
   7   5   3    12444.93    12565.77    718.42 o 
   8   5   3     6123.32     5689.31    267.06 o 
   9   5   3    13757.13    13856.57    667.95 o 
  10   5   3     5513.61     5781.70    320.35 o 
  11   5   3    12943.13    13728.31    776.70 o 
  12   5   3     3369.42     3726.42    303.40 o 
  13   5   3     9348.22     9674.86    672.81 o 
  14   5   3     2119.76     1982.71    285.88 o 
  15   5   3    10893.91    10839.18    753.89 o 
  16   5   3     2195.22     2586.22    221.79 o 
  17   5   3     5797.24     6154.66    431.60 o 
  18   5   3      138.31      154.80    137.48 o 
  19   5   3     1199.22     1558.80    197.19 o 
  20   5   3      155.68      264.02    162.59 o 
  21   5   3      822.42      668.62    198.83 o 
  22   5   3      278.55      -14.94    213.74 o 
 -21   6   3      136.15       58.40    176.68 o 
 -20   6   3     3618.14     3777.68    288.20 o 
 -19   6   3      437.36      355.72    151.74 o 
 -18   6   3     2007.02     1822.60    323.15 o 
 -17   6   3     1581.14     1535.38    163.22 o 
 -16   6   3      512.74      464.70    116.44 o 
 -15   6   3     1476.66     1545.33    207.41 o 
 -14   6   3        6.34       41.41    122.31 o 
 -13   6   3     2388.15     2378.82    279.58 o 
 -12   6   3      648.46      605.24    122.90 o 
 -11   6   3     3143.42     3453.86    379.07 o 
 -10   6   3      847.27      765.54     89.73 o 
  -9   6   3     1981.09     2052.52    147.13 o 
  -8   6   3     3488.22     3657.73    196.66 o 
  -7   6   3     1425.53     1330.53    132.84 o 
  -6   6   3    19339.47    18678.10    996.66 o 
  -5   6   3     2360.56     2184.08    149.06 o 
  -4   6   3    42265.87    40558.94   2532.14 o 
  -3   6   3     2561.93     2653.00    260.74 o 
  -2   6   3    35703.62    34198.34   2373.79 o 
  -1   6   3     3549.75     3408.46    255.93 o 
   0   6   3    11865.44    11283.26    793.83 o 
   1   6   3     3842.01     3545.43    257.14 o 
   2   6   3    35465.55    33947.29   2371.12 o 
   3   6   3     2461.42     2863.09    243.91 o 
   4   6   3    44705.95    43320.25   2545.09 o 
   5   6   3     3024.10     3081.90    179.78 o 
   6   6   3    18507.42    17907.72   1118.75 o 
   7   6   3     2125.88     2209.30    132.17 o 
   8   6   3     2211.28     2245.11    190.48 o 
   9   6   3     1866.85     1824.41    167.86 o 
  10   6   3      378.48      255.61     81.24 o 
  11   6   3     2629.33     2456.09    203.22 o 
  12   6   3      695.32      586.27    119.11 o 
  13   6   3     2431.01     2078.01    196.25 o 
  14   6   3       25.40      -43.47    104.00 o 
  15   6   3     1364.29     1476.86    162.72 o 
  16   6   3      226.17      340.05    130.86 o 
  17   6   3     1671.35     1775.03    374.42 o 
  18   6   3     2266.70     2079.91    207.99 o 
  19   6   3      500.76      673.41    160.97 o 
  20   6   3     3595.04     3946.49    335.97 o 
  21   6   3      152.00      103.18    183.47 o 
 -20   7   3      708.16      520.96    240.17 o 
 -19   7   3     1041.77      776.96    191.21 o 
 -18   7   3     2167.31     2256.76    240.06 o 
 -17   7   3     3349.89     3704.16    382.90 o 
 -16   7   3     3039.73     3624.16    321.78 o 
 -15   7   3     4957.06     4701.32    375.09 o 
 -14   7   3     2393.49     2752.75    266.78 o 
 -13   7   3     6369.72     6880.35    455.44 o 
 -12   7   3     2636.09     2589.25    241.64 o 
 -11   7   3     4894.32     5475.06    445.46 o 
 -10   7   3     6656.25     6369.12    461.74 o 
  -9   7   3     4752.92     4748.82    323.22 o 
  -8   7   3    14418.52    15011.74    882.93 o 
  -7   7   3     8024.77     8016.80    516.68 o 
  -6   7   3     9599.14     9499.33    576.56 o 
  -5   7   3     7076.80     6906.78    412.45 o 
  -4   7   3     3787.72     3781.53    222.78 o 
  -3   7   3     4668.41     4940.51    307.51 o 
  -2   7   3     1039.49      673.29    146.12 o 
  -1   7   3     4853.85     4229.13    385.28 o 
   0   7   3     1171.12     1640.95    137.01 o 
   1   7   3     4307.65     4394.95    400.90 o 
   2   7   3      603.62      464.22    115.74 o 
   3   7   3     3737.11     3676.11    409.80 o 
   4   7   3     2677.23     3116.86    218.49 o 
   5   7   3     6676.96     6406.01    410.73 o 
   6   7   3     9060.20     9235.95    577.95 o 
   7   7   3     8255.09     8646.96    519.01 o 
   8   7   3    13668.87    13776.66   1021.07 o 
   9   7   3     5253.90     5497.60    374.65 o 
  10   7   3     6392.92     6212.82    461.02 o 
  11   7   3     4992.06     4666.46    564.94 o 
  12   7   3     2997.18     3071.84    381.24 o 
  13   7   3     5229.84     5352.32    447.61 o 
  14   7   3     3543.77     3345.14    262.83 o 
  15   7   3     4354.65     4764.24    369.52 o 
  16   7   3     3407.90     4076.16    369.77 o 
  17   7   3     3088.88     3532.95    429.94 o 
  18   7   3     2151.82     2038.44    257.73 o 
  19   7   3      962.12      665.74    203.94 o 
  20   7   3      594.07      835.98    192.87 o 
 -19   8   3     2053.27     1262.41    424.23 o 
 -18   8   3     1572.73     1435.46    295.18 o 
 -17   8   3     2149.90     1806.53    248.97 o 
 -16   8   3      658.76      669.45    178.09 o 
 -15   8   3      529.13      532.20    158.60 o 
 -14   8   3      331.35      220.74    197.02 o 
 -13   8   3      658.24      911.28    158.67 o 
 -12   8   3      501.66      331.13    130.11 o 
 -11   8   3     1714.17     1135.96    166.94 o 
 -10   8   3      545.03      716.53    159.89 o 
  -9   8   3     1822.10     1745.36    244.94 o 
  -8   8   3     2154.66     2402.57    175.28 o 
  -7   8   3     4765.23     4766.48    312.36 o 
  -6   8   3     3325.02     3589.88    229.35 o 
  -5   8   3     9331.02     9228.92    538.69 o 
  -4   8   3     2146.13     2123.40    148.69 o 
  -3   8   3    15855.87    15518.92   1368.21 o 
  -2   8   3     2435.54     2425.98    238.20 o 
  -1   8   3    19720.80    18798.44   1604.38 o 
   0   8   3     2814.49     2733.99    366.59 o 
   1   8   3    20188.19    18375.98   1603.87 o 
   2   8   3     2062.24     2201.00    334.83 o 
   3   8   3    15803.07    15849.97   1350.63 o 
   4   8   3     1963.89     1802.94    166.58 o 
   5   8   3     8873.43     8264.54    537.93 o 
   6   8   3     3077.35     2992.36    216.41 o 
   7   8   3     4978.96     5006.09    479.76 o 
   8   8   3     2155.75     2354.91    353.65 o 
   9   8   3     1671.58     1619.37    190.18 o 
  10   8   3      368.99      279.70    112.32 o 
  11   8   3     1939.69     1962.37    200.83 o 
  12   8   3      394.64      183.98    145.39 o 
  13   8   3      512.04      342.48    135.41 o 
  14   8   3      419.58      313.79    136.52 o 
  15   8   3      679.60      619.89    155.51 o 
  16   8   3      793.11      763.29    163.36 o 
  17   8   3     2329.43     2845.49    337.70 o 
  18   8   3     1715.30     1181.76    200.17 o 
  19   8   3     2166.65     2433.92    246.49 o 
 -18   9   3     2425.90     1918.67    442.22 o 
 -17   9   3      581.94      809.43    338.87 o 
 -16   9   3     3200.37     3393.02    530.70 o 
 -15   9   3      702.88      820.10    235.11 o 
 -14   9   3     2601.83     2998.30    604.59 o 
 -13   9   3      319.97      172.70    156.36 o 
 -12   9   3     4478.71     4728.07    391.43 o 
 -11   9   3     1073.92      892.26    269.37 o 
 -10   9   3     9949.08    10013.99    784.47 o 
  -9   9   3     2010.12     1908.16    204.12 o 
  -8   9   3    15772.16    15410.50   1095.16 o 
  -7   9   3     1630.87     1455.00    139.37 o 
  -6   9   3     7884.52     7462.09    471.79 o 
  -5   9   3     2027.82     2123.06    192.53 o 
  -4   9   3      257.28      314.97    158.00 o 
  -3   9   3     2118.10     2236.30    202.39 o 
  -2   9   3     1523.88     1563.10    204.40 o 
  -1   9   3     3037.05     2684.24    266.27 o 
   0   9   3      986.24      938.25    152.32 o 
   1   9   3     2338.71     2531.97    266.10 o 
   2   9   3     2128.70     2170.92    213.38 o 
   3   9   3     1663.13     1847.08    240.66 o 
   4   9   3      552.67      489.41    151.63 o 
   5   9   3     1848.25     2232.08    378.52 o 
   6   9   3     6918.69     7700.38    944.65 o 
   7   9   3     1586.62     1601.45    154.90 o 
   8   9   3    16019.41    15619.83   1097.36 o 
   9   9   3     2037.53     2224.89    196.72 o 
  10   9   3    10780.78    11714.11    936.00 o 
  11   9   3      985.25      912.22    178.19 o 
  12   9   3     4660.23     5325.53    473.54 o 
  13   9   3      394.49      220.09    159.04 o 
  14   9   3     2433.72     2419.79    252.85 o 
  15   9   3      849.37      945.11    251.36 o 
  16   9   3     2827.25     3142.53    285.98 o 
  17   9   3      551.95      714.97    184.38 o 
  18   9   3     2522.17     2549.18    406.30 o 
 -17  10   3     1267.85     1079.02    347.68 o 
 -16  10   3      407.60      362.18    322.35 o 
 -15  10   3     1720.08     1366.96    274.08 o 
 -14  10   3      282.93      317.37    210.91 o 
 -13  10   3      142.69       74.48    205.58 o 
 -12  10   3      194.65      128.41    190.07 o 
 -11  10   3      686.11      897.03    478.84 o 
 -10  10   3      299.61      267.67    196.42 o 
  -9  10   3     1256.61     1094.69    287.38 o 
  -8  10   3     2118.78     2198.65    213.85 o 
  -7  10   3     1823.83     2317.45    211.93 o 
  -6  10   3     5000.53     5596.00    403.79 o 
  -5  10   3     3041.68     3052.55    241.32 o 
  -4  10   3     5981.91     5736.32    446.45 o 
  -3  10   3     5692.55     5709.18    414.06 o 
  -2  10   3     5276.86     4611.20    530.29 o 
  -1  10   3     4365.23     4401.66    406.57 o 
   0  10   3     5461.26     6317.91    879.48 o 
   1  10   3     4470.59     4114.14    436.16 o 
   2  10   3     6533.43     7706.83    545.14 o 
   3  10   3     5269.96     5359.49    508.95 o 
   4  10   3     6903.41     6395.71    663.51 o 
   5  10   3     2804.81     2255.52    411.56 o 
   6  10   3     5060.77     4619.16    692.98 o 
   7  10   3     1771.44     1982.55    357.41 o 
   8  10   3     2199.39     2290.40    353.74 o 
  10  10   3      362.99      392.47    212.76 o 
  11  10   3      980.35      589.99    252.59 o 
  12  10   3      195.09      198.79    181.45 o 
  13  10   3      182.65      140.84    226.89 o 
  14  10   3      290.64      104.74    166.04 o 
  15  10   3     1635.27     1289.02    247.06 o 
  16  10   3      399.93      501.04    187.28 o 
  17  10   3     1252.07     1381.32    315.20 o 
 -15  11   3     3262.36     3774.74    590.18 o 
 -14  11   3       75.33       51.76    243.00 o 
 -13  11   3     2460.89     2904.12    362.31 o 
 -12  11   3      139.79      262.69    212.59 o 
 -11  11   3     3697.95     3617.86    388.16 o 
 -10  11   3      885.74      990.50    219.21 o 
  -9  11   3     4729.70     4668.79    588.62 o 
  -8  11   3     1834.62     1790.53    400.64 o 
  -7  11   3     4782.03     5058.61    520.89 o 
  -6  11   3     1074.09      914.20    483.16 o 
  -5  11   3     3666.46     3639.42    331.12 o 
  -4  11   3     1011.52      963.01    247.67 o 
  -3  11   3      895.47      743.88    209.52 o 
  -2  11   3     1059.89      890.62    143.59 o 
  -1  11   3      875.33      542.40    297.11 o 
   0  11   3      472.68      465.92    292.33 o 
   1  11   3      719.57      826.71    168.52 o 
   2  11   3     1601.32     1202.91    153.88 o 
   3  11   3      697.80      677.10    138.43 o 
   4  11   3     1160.95     1455.89    268.01 o 
   5  11   3     4165.11     4177.31    535.66 o 
   6  11   3      936.41      682.33    250.39 o 
   7  11   3     5156.96     6502.58    744.74 o 
  14  11   3       34.67      163.67    313.54 o 
  15  11   3     3025.80     3795.99    437.58 o 
 -13  12   3      479.57      352.54    258.86 o 
 -12  12   3      508.65      116.71    232.26 o 
 -11  12   3      407.63      439.43    224.59 o 
 -10  12   3      149.47       67.52    208.08 o 
  -9  12   3      355.36      373.39    203.99 o 
  -8  12   3     1170.14     1081.54    226.88 o 
  -7  12   3      475.18      662.97    204.75 o 
  -6  12   3     2646.37     2472.02    303.26 o 
  -5  12   3     2015.34     1682.67    241.55 o 
  -4  12   3     5273.16     5191.85    650.57 o 
  -3  12   3     2606.37     2959.21    343.78 o 
  -2  12   3     5353.69     6191.98    426.47 o 
  -1  12   3       52.00      229.81    133.78 o 
   0  12   3     3661.85     3858.98    391.29 o 
   1  12   3      153.60      207.00    172.16 o 
   2  12   3     4682.92     4895.56    425.69 o 
   3  12   3     2619.37     2253.33    304.12 o 
   4  12   3     4748.54     4884.32    479.92 o 
   5  12   3     2035.58     1708.85    341.81 o 
   6  12   3     2837.57     2579.15    424.60 o 
 -10  13   3     1325.05     1181.12    273.73 o 
  -9  13   3      668.28      499.97    230.55 o 
  -8  13   3     1544.60     1630.13    411.29 o 
  -7  13   3     1931.01     2508.24    746.12 o 
  -6  13   3     2387.13     2177.73    296.81 o 
  -5  13   3     2740.90     2817.98    488.48 o 
  -4  13   3     1338.18      489.58    334.83 o 
  -3  13   3      723.86      600.09    214.23 o 
  -2  13   3      634.93      487.45    198.01 o 
  -1  13   3      153.31       98.51    192.08 o 
   0  13   3       20.41      -39.16    200.39 o 
   1  13   3      109.06        8.30    161.87 o 
   2  13   3      725.80      930.90    217.16 o 
   3  13   3      672.02     1025.77    224.24 o 
   4  13   3     1274.99     1378.72    235.63 o 
   5  13   3     3042.51     3164.37    504.27 o 
  -6  14   3      397.82      104.27    378.89 o 
  -5  14   3     2999.48     3366.67    568.51 o 
  -4  14   3      455.94      550.53    361.08 o 
  -3  14   3     2274.27     1878.10    432.12 o 
  -2  14   3      362.76       -8.08    300.69 o 
  -1  14   3     2731.31     2476.53    371.36 o 
   0  14   3      105.11      -44.91    234.24 o 
   1  14   3     2637.13     2775.18    410.55 o 
   2  14   3      335.87      505.18    308.21 o 
   3  14   3     2338.65     1749.42    436.53 o 
   4  14   3      466.56      324.73    320.33 o 
   5  14   3     3148.09     3037.16    521.15 o 
   6  14   3      353.61      188.34    334.83 o 
   0   0   4    11814.61    10463.78    735.11 o 
   1   0   4      300.64      210.04     29.87 o 
   2   0   4    17071.41    16641.56    900.47 o 
   3   0   4    17787.88    19667.62   1069.46 o 
   4   0   4    60859.19    60146.66   2957.45 o 
   5   0   4    13525.28    13173.86    711.40 o 
   6   0   4    60576.46    53863.23   2888.11 o 
   7   0   4     3513.71     3628.29    200.84 o 
   8   0   4    11019.79    11317.68    561.62 o 
   9   0   4     1657.12     1648.37     94.40 o 
  10   0   4      175.81      304.75     53.70 o 
  11   0   4     4049.30     4460.91    232.07 o 
  12   0   4      423.58      353.26     63.02 o 
  13   0   4     7541.44     7547.04    415.37 o 
  14   0   4     1042.28     1056.13    176.75 o 
  15   0   4     6082.26     6393.07    402.66 o 
  16   0   4     1843.14     1618.22    145.23 o 
  17   0   4     1262.36     1379.56    176.52 o 
  18   0   4     2662.42     2747.93    241.09 o 
  19   0   4      163.29       33.67    136.41 o 
  20   0   4     4077.04     4034.16    480.84 o 
  21   0   4       17.62      -25.01    156.28 o 
  22   0   4     2841.15     2445.49    288.16 o 
  23   0   4       88.91      -10.35    181.28 o 
 -23   1   4       67.81        5.71    179.48 o 
 -22   1   4     1534.60     1483.49    215.89 o 
 -21   1   4      679.35      412.21    187.55 o 
 -20   1   4     1608.98     1411.93    245.61 o 
 -19   1   4     1822.00     1927.38    210.86 o 
 -18   1   4     2676.90     2833.88    253.09 o 
 -17   1   4     4439.51     4203.12    356.08 o 
 -16   1   4     3384.80     3173.85    256.90 o 
 -15   1   4    12654.51    12590.99    676.44 o 
 -14   1   4     2919.04     3171.92    218.06 o 
 -13   1   4    10447.15    10278.80    578.20 o 
 -12   1   4     2243.53     2347.75    175.09 o 
 -11   1   4    14939.20    14869.61    800.71 o 
 -10   1   4     2301.29     2102.49     99.30 o 
  -9   1   4    17080.82    16374.70    808.30 o 
  -8   1   4     9853.69    10139.66    490.18 o 
  -7   1   4    13113.12    11839.61    581.63 o 
  -6   1   4    28907.26    29655.32   1596.43 o 
  -5   1   4    22912.28    23060.37   1295.67 o 
  -4   1   4    12430.74    11839.82    771.83 o 
  -3   1   4     3451.74     3232.42    263.64 o 
  -2   1   4    19771.41    20677.60   1099.18 o 
  -1   1   4     3309.46     3654.21    189.87 o 
   0   1   4     9781.69     8766.80    433.05 o 
   1   1   4     1699.17     2107.65    142.54 o 
   2   1   4    19444.21    19881.99   1098.62 o 
   3   1   4     5603.83     5191.94    237.21 o 
   4   1   4    14178.64    13287.65    687.85 o 
   5   1   4    24525.11    24987.33   1295.39 o 
   6   1   4    28448.86    29342.74   1596.15 o 
   7   1   4    11241.15     9669.80    580.23 o 
   8   1   4     8265.79     8349.41    446.62 o 
   9   1   4    16258.74    16370.14    808.21 o 
  10   1   4     1406.85     1215.68     94.10 o 
  11   1   4    14623.72    14523.73    729.92 o 
  12   1   4     1768.16     1872.21    158.36 o 
  13   1   4    11595.74    10896.98    645.91 o 
  14   1   4     4292.10     4492.67    247.60 o 
  15   1   4    12209.83    11829.39    754.88 o 
  16   1   4     4068.54     4531.97    260.32 o 
  17   1   4     4510.38     5023.08    311.70 o 
  18   1   4     3057.93     2909.65    216.42 o 
  19   1   4     1870.58     2175.26    253.32 o 
  20   1   4     1531.79     1022.00    175.47 o 
  21   1   4      722.69      505.63    160.35 o 
  22   1   4     1233.97     1472.09    208.65 o 
  23   1   4       69.81      113.29    183.94 o 
 -23   2   4     1497.37     1038.21    207.82 o 
 -22   2   4      571.22      538.84    184.60 o 
 -21   2   4     1638.07     1842.45    215.18 o 
 -20   2   4      626.53      317.46    170.94 o 
 -19   2   4     2934.19     2402.22    339.78 o 
 -18   2   4     1276.99     1532.18    255.69 o 
 -17   2   4     2952.39     2685.18    243.44 o 
 -16   2   4     1780.36     1809.50    188.86 o 
 -15   2   4     2947.51     2580.74    175.63 o 
 -14   2   4     3531.80     3955.85    236.06 o 
 -13   2   4     1926.45     1939.84    129.74 o 
 -12   2   4     4075.89     4622.19    275.20 o 
 -11   2   4      741.97      622.95     70.00 o 
 -10   2   4     3599.97     4045.41    264.25 o 
  -9   2   4     5047.46     5226.62    339.71 o 
  -8   2   4    14743.94    15501.27    815.65 o 
  -7   2   4     9618.04     9233.91    548.44 o 
  -6   2   4    19026.91    17567.43    922.48 o 
  -5   2   4    31025.21    32258.49   1743.11 o 
  -4   2   4     9951.78     9737.47    564.45 o 
  -3   2   4    36948.53    30681.54   1963.59 o 
  -2   2   4     4835.57     5016.31    229.09 o 
  -1   2   4    26988.10    26825.54   1366.89 o 
   0   2   4      346.48      236.80     51.84 o 
   1   2   4    29306.50    28908.31   1501.45 o 
   2   2   4     2755.45     2981.10    199.98 o 
   3   2   4    33194.50    27202.17   1390.23 o 
   4   2   4     9298.60     8923.67    501.79 o 
   5   2   4    30308.96    32447.47   1742.33 o 
   6   2   4    17797.54    16606.95    921.39 o 
   7   2   4    11542.90    11247.77    549.12 o 
   8   2   4    14188.40    14942.22    744.52 o 
   9   2   4     6844.19     7157.03    311.77 o 
  10   2   4     4830.96     5356.08    241.86 o 
  11   2   4      498.36      520.05    105.42 o 
  12   2   4     5110.57     5002.65    274.49 o 
  13   2   4     1757.54     1728.53    142.46 o 
  14   2   4     2806.53     3007.73    234.70 o 
  15   2   4     3316.11     2979.08    257.89 o 
  16   2   4     2039.29     2093.40    158.85 o 
  17   2   4     3019.63     2936.89    209.85 o 
  18   2   4     1402.87     1349.57    146.10 o 
  19   2   4     2691.20     2217.73    193.26 o 
  20   2   4      622.24      787.09    181.52 o 
  21   2   4     1519.38     1506.82    207.50 o 
  22   2   4      511.47      269.52    174.65 o 
  23   2   4     1592.50     1357.88    266.01 o 
 -22   3   4      268.45      225.71    184.38 o 
 -21   3   4      255.66       85.85    167.95 o 
 -20   3   4     1468.29     1742.13    215.88 o 
 -19   3   4      945.38      600.89    261.02 o 
 -18   3   4     9655.54     9064.24    687.34 o 
 -17   3   4     1796.11     1538.35    146.42 o 
 -16   3   4    10892.46    11850.65    717.35 o 
 -15   3   4     1208.26     1277.51    131.34 o 
 -14   3   4    10773.21    11069.24    584.54 o 
 -13   3   4      254.96      230.06     73.08 o 
 -12   3   4     8759.54     9173.46    470.10 o 
 -11   3   4      905.70     1033.54    139.29 o 
 -10   3   4    14433.36    14113.19    729.21 o 
  -9   3   4     3602.47     3276.56    241.11 o 
  -8   3   4    31537.66    29503.32   1843.10 o 
  -7   3   4     5225.42     5603.51    298.65 o 
  -6   3   4    35960.98    35886.39   1949.65 o 
  -5   3   4     6974.75     7234.49    410.97 o 
  -4   3   4    16432.11    15399.70    931.99 o 
  -3   3   4     8673.40     7976.22    536.15 o 
  -2   3   4     7675.49     9072.40    480.15 o 
  -1   3   4    13152.78    13469.34    692.06 o 
   0   3   4     2375.59     2337.22    124.58 o 
   1   3   4    14830.22    14618.35    760.14 o 
   2   3   4     7189.30     8571.14    479.51 o 
   3   3   4     9859.87     9377.38    436.30 o 
   4   3   4    17044.28    15313.34    829.67 o 
   5   3   4     7596.99     7790.24    409.70 o 
   6   3   4    36385.07    36256.02   1948.78 o 
   7   3   4     4769.45     5207.91    297.09 o 
   8   3   4    32121.77    30928.57   1507.27 o 
   9   3   4     3766.53     3981.50    194.20 o 
  10   3   4    11069.42    10798.46    648.78 o 
  11   3   4     1176.63     1076.93     85.89 o 
  12   3   4     7488.95     7921.77    466.38 o 
  13   3   4      199.33      357.51    145.36 o 
  14   3   4    10189.99     9955.69    649.39 o 
  15   3   4     1184.59     1539.58    223.63 o 
  16   3   4    11061.67    11317.90    714.83 o 
  17   3   4     1676.04     1459.37    146.83 o 
  18   3   4     9817.23     9758.73    593.22 o 
  19   3   4      977.13      705.27    153.07 o 
  20   3   4     1264.63     1077.80    186.92 o 
  21   3   4      240.81        9.59    181.14 o 
  22   3   4      130.28       51.86    215.61 o 
 -22   4   4      283.04      128.29    196.57 o 
 -21   4   4     1630.81     2125.85    315.05 o 
 -20   4   4     1168.81     1461.19    273.33 o 
 -19   4   4     3561.31     3637.23    308.20 o 
 -18   4   4     2148.54     2428.96    193.62 o 
 -17   4   4     1778.90     1696.60    166.68 o 
 -16   4   4      973.26     1100.74    130.60 o 
 -15   4   4      904.53      937.43    124.22 o 
 -14   4   4      245.66      174.72     92.44 o 
 -13   4   4      338.53      136.45     91.31 o 
 -12   4   4     2280.52     2517.18    191.44 o 
 -11   4   4     2038.12     1858.01    136.97 o 
 -10   4   4     7736.09     8065.88    465.76 o 
  -9   4   4     6741.44     6343.83    409.28 o 
  -8   4   4    17021.56    15314.06    890.27 o 
  -7   4   4    14463.23    13567.07    791.42 o 
  -6   4   4    15446.75    15821.59    904.77 o 
  -5   4   4    20404.64    20104.66   1062.01 o 
  -4   4   4    15499.83    16078.35   1248.79 o 
  -3   4   4    20587.95    17979.54   1143.50 o 
  -2   4   4     6791.17     6547.55    501.22 o 
  -1   4   4    17705.28    17613.99    818.75 o 
   0   4   4    12516.17    12399.27    677.26 o 
   1   4   4    13603.28    13342.64    816.51 o 
   2   4   4     9604.52     9547.15    449.60 o 
   3   4   4    17635.20    15321.68    991.92 o 
   4   4   4    18976.04    18786.07    964.13 o 
   5   4   4    19379.63    19340.84    969.16 o 
   6   4   4    16550.84    17347.45    826.09 o 
   7   4   4    16076.00    15437.38    722.93 o 
   8   4   4    15679.59    14314.91    725.66 o 
   9   4   4     7344.43     6894.97    364.50 o 
  10   4   4     7504.67     7184.75    412.45 o 
  11   4   4     1428.85     1629.66    126.09 o 
  12   4   4     1954.35     1947.39    171.56 o 
  13   4   4      561.21      831.93    129.72 o 
  14   4   4      448.00      457.76    161.32 o 
  15   4   4     1094.34     1525.49    259.79 o 
  16   4   4     1267.07     1195.95    152.08 o 
  17   4   4     1618.04     2132.48    485.24 o 
  18   4   4     1972.81     2048.76    255.68 o 
  19   4   4     3315.38     3625.80    307.05 o 
  20   4   4     1140.06     1086.28    185.95 o 
  21   4   4     1581.76     1282.21    207.98 o 
  22   4   4      251.13        6.08    223.07 o 
 -21   5   4      317.30      356.25    189.77 o 
 -20   5   4      716.46      704.85    184.78 o 
 -19   5   4     2562.73     3020.55    236.36 o 
 -18   5   4     2231.57     2003.02    191.25 o 
 -17   5   4     5847.64     5531.40    497.97 o 
 -16   5   4     2368.17     2823.77    235.78 o 
 -15   5   4     8621.57     8458.91    619.51 o 
 -14   5   4      495.84      381.52    125.74 o 
 -13   5   4     6511.35     6053.95    479.94 o 
 -12   5   4      734.17      651.54     95.11 o 
 -11   5   4     8510.66     8972.85    585.33 o 
 -10   5   4     2120.58     1999.15    136.94 o 
  -9   5   4    18146.08    17557.55   1074.01 o 
  -8   5   4     4856.40     5295.54    369.96 o 
  -7   5   4    18491.44    19304.84   1113.11 o 
  -6   5   4     6246.48     6534.57    409.58 o 
  -5   5   4    14885.09    14367.30    744.47 o 
  -4   5   4     1571.39     1521.12    102.12 o 
  -3   5   4     5552.32     5961.69    341.30 o 
  -2   5   4     9573.50     9809.00    627.29 o 
  -1   5   4     4049.04     4040.41    291.62 o 
   0   5   4    18650.32    17067.49    938.03 o 
   1   5   4     3540.69     3931.86    223.13 o 
   2   5   4     9933.61    10709.94    560.93 o 
   3   5   4     5075.24     5143.44    338.11 o 
   4   5   4     1190.44     1046.68     94.42 o 
   5   5   4    13736.00    13199.34    745.85 o 
   6   5   4     8719.55     8568.02    412.12 o 
   7   5   4    17840.99    17905.40    997.85 o 
   8   5   4     5511.78     5194.20    322.83 o 
   9   5   4    18483.58    17793.78   1076.63 o 
  10   5   4     1393.40     1428.37    145.65 o 
  11   5   4    10346.75    10082.19    586.82 o 
  12   5   4      308.00      250.29     87.49 o 
  13   5   4     6851.08     7097.76    588.84 o 
  14   5   4      568.46      740.02    183.42 o 
  15   5   4     7998.69     8742.39    620.97 o 
  16   5   4     2215.04     2157.38    222.12 o 
  17   5   4     6079.01     7798.13    503.00 o 
  18   5   4     2199.68     2295.47    221.63 o 
  19   5   4     2660.68     2836.37    303.14 o 
  20   5   4      681.20      761.37    180.19 o 
  21   5   4      468.98      292.49    171.49 o 
 -21   6   4      282.50      187.08    199.81 o 
 -20   6   4     1753.90     1661.79    285.97 o 
 -19   6   4      756.32      885.42    192.60 o 
 -18   6   4     2057.76     2010.28    231.61 o 
 -17   6   4     1617.03     1765.54    203.17 o 
 -16   6   4     3588.73     3854.65    297.57 o 
 -15   6   4     1779.79     1911.75    195.88 o 
 -14   6   4     2112.92     2192.43    300.33 o 
 -13   6   4     1381.95     1187.65    164.11 o 
 -12   6   4      185.27      182.38    108.98 o 
 -11   6   4     2610.15     2594.74    315.25 o 
 -10   6   4     1434.93     1627.88    272.54 o 
  -9   6   4     5374.94     5633.65    436.28 o 
  -8   6   4     8899.36     8699.08    515.97 o 
  -7   6   4    10768.90    10437.27    662.43 o 
  -6   6   4    18644.44    17925.92   1057.46 o 
  -5   6   4     5408.26     5681.19    323.08 o 
  -4   6   4    24861.98    23287.25   1493.91 o 
  -3   6   4     2565.65     2616.05    187.10 o 
  -2   6   4    17310.63    16951.92   1080.19 o 
  -1   6   4     1168.73     1069.38     99.19 o 
   0   6   4     5917.16     5922.36    362.51 o 
   1   6   4      827.58     1004.93     89.48 o 
   2   6   4    19734.76    18611.52    967.15 o 
   3   6   4     2701.36     3048.72    196.20 o 
   4   6   4    27821.19    25549.93   1337.84 o 
   5   6   4     6162.47     6019.19    322.89 o 
   6   6   4    17831.49    17128.37    948.54 o 
   7   6   4    11492.41    11149.22    663.79 o 
   8   6   4     8041.00     8007.84    514.82 o 
   9   6   4     5353.58     5759.88    357.34 o 
  10   6   4     1141.10     1084.96    113.15 o 
  11   6   4     1918.51     1785.67    158.62 o 
  12   6   4      198.52      133.25     89.81 o 
  13   6   4     1600.06     1725.55    195.44 o 
  14   6   4     2315.34     2627.90    217.52 o 
  15   6   4     1999.85     1795.09    187.86 o 
  16   6   4     3469.49     3130.64    286.86 o 
  17   6   4     1671.31     1548.31    193.44 o 
  18   6   4     2162.86     2301.57    372.88 o 
  19   6   4      959.85     1183.06    182.16 o 
  20   6   4     1843.56     2246.14    270.98 o 
  21   6   4      252.73      265.90    188.38 o 
 -20   7   4      778.82      610.01    207.63 o 
 -19   7   4     1327.72     1360.93    220.62 o 
 -18   7   4     1608.30     1839.81    226.22 o 
 -17   7   4     2711.31     2654.34    269.42 o 
 -16   7   4     3287.10     3069.08    284.66 o 
 -15   7   4     3123.45     2416.27    232.70 o 
 -14   7   4     3144.08     3168.29    409.24 o 
 -13   7   4     2522.22     2466.04    218.63 o 
 -12   7   4     2227.75     2713.54    247.02 o 
 -11   7   4     3122.52     3285.61    280.10 o 
 -10   7   4     3780.73     4017.55    240.91 o 
  -9   7   4     6066.47     6251.97    440.54 o 
  -8   7   4     3657.78     3865.35    231.02 o 
  -7   7   4    10464.43     9859.84    628.50 o 
  -6   7   4     7614.59     7471.93    429.84 o 
  -5   7   4    11219.86    11546.47    593.33 o 
  -4   7   4     5887.71     6417.62    381.47 o 
  -3   7   4     3624.13     3501.42    214.32 o 
  -2   7   4     4394.50     4142.64    370.19 o 
  -1   7   4      453.92      572.70     74.90 o 
   0   7   4     2196.47     2493.94    338.06 o 
   1   7   4      193.08      114.30     77.98 o 
   2   7   4     4640.11     4661.27    282.27 o 
   3   7   4     2880.69     3007.38    209.91 o 
   4   7   4     5482.00     5940.85    338.92 o 
   5   7   4    10177.56    10212.52    593.15 o 
   6   7   4     6160.61     6206.04    416.12 o 
   7   7   4    10455.25    10522.08    630.09 o 
   8   7   4     3027.77     3009.46    229.80 o 
   9   7   4     7306.72     7837.76    442.39 o 
  10   7   4     3240.58     3137.71    298.07 o 
  11   7   4     3430.84     3648.32    238.00 o 
  12   7   4     2601.09     2906.85    207.48 o 
  13   7   4     1913.99     1771.39    195.71 o 
  14   7   4     3630.41     3788.77    287.34 o 
  15   7   4     2762.16     2268.95    220.01 o 
  16   7   4     3427.68     3172.07    276.27 o 
  17   7   4     2355.48     2860.05    265.87 o 
  18   7   4     1593.69     1951.09    221.06 o 
  19   7   4     1202.77     1191.56    222.44 o 
  20   7   4      751.23      531.27    194.43 o 
 -19   8   4     1540.26     1161.54    234.47 o 
 -18   8   4      202.25      254.92    191.52 o 
 -17   8   4     1692.85     1609.95    397.64 o 
 -16   8   4     1683.63     1786.37    221.48 o 
 -15   8   4      343.12      321.14    168.86 o 
 -14   8   4     2948.94     2395.02    248.60 o 
 -13   8   4       40.21        5.17    136.58 o 
 -12   8   4     4286.26     4265.67    340.77 o 
 -11   8   4      296.00      101.13    130.56 o 
 -10   8   4     2997.46     2989.48    349.92 o 
  -9   8   4     1011.68      867.07    120.22 o 
  -8   8   4     2633.99     2481.27    170.19 o 
  -7   8   4     8810.11     9009.56    591.51 o 
  -6   8   4     1545.28     1534.47    177.39 o 
  -5   8   4    17237.60    17508.94   1027.56 o 
  -4   8   4     3334.20     3782.70    245.76 o 
  -3   8   4    14186.14    14528.14   1025.66 o 
  -2   8   4     1609.83     1829.27    161.25 o 
  -1   8   4     8107.67     8010.40    533.83 o 
   0   8   4      374.04      526.05    117.07 o 
   1   8   4     7309.38     6480.16    653.99 o 
   2   8   4     1789.88     1881.47    202.87 o 
   3   8   4    13970.71    14445.97   1260.92 o 
   4   8   4     3506.58     3694.90    282.83 o 
   5   8   4    16268.27    15791.52   1464.36 o 
   6   8   4     1257.51     1361.38    197.26 o 
   7   8   4     9478.99    10376.14    616.95 o 
   8   8   4     1777.33     1907.01    213.40 o 
   9   8   4     1037.86     1278.79    129.38 o 
  10   8   4     3172.05     2854.35    207.19 o 
  11   8   4      167.14       87.50     98.67 o 
  12   8   4     4557.16     4234.91    289.22 o 
  13   8   4       10.62      175.74    146.58 o 
  14   8   4     2716.54     2702.94    241.24 o 
  15   8   4      330.94      383.33    144.57 o 
  16   8   4     1748.64     1761.84    265.09 o 
  17   8   4     1840.54     1613.57    207.63 o 
  18   8   4      322.72      377.93    172.53 o 
  19   8   4     1626.06     1569.65    222.18 o 
 -18   9   4     1700.38     2575.43    987.15 o 
 -17   9   4      757.67      623.49    257.55 o 
 -16   9   4     3869.84     3812.69    346.35 o 
 -15   9   4      305.04      335.14    223.38 o 
 -14   9   4     3360.45     2920.65    302.53 o 
 -13   9   4      205.22      437.16    166.99 o 
 -12   9   4     3842.07     3745.88    346.11 o 
 -11   9   4      346.76      351.65    141.09 o 
 -10   9   4     5703.97     5908.48    457.20 o 
  -9   9   4      281.57      224.99    130.25 o 
  -8   9   4     4702.54     4997.81    327.88 o 
  -7   9   4     3182.18     3552.21    341.28 o 
  -6   9   4     5690.67     5627.77    368.90 o 
  -5   9   4     5322.61     5265.25    340.29 o 
  -4   9   4     6998.05     7046.18    521.74 o 
  -3   9   4     3351.59     3298.39    246.93 o 
  -2   9   4     1628.66     1286.39    217.81 o 
  -1   9   4      729.58      650.03    133.57 o 
   0   9   4      169.22       53.07    114.16 o 
   1   9   4      465.55      474.65    126.59 o 
   2   9   4     1938.18     1785.08    189.95 o 
   3   9   4     3220.16     2775.15    303.62 o 
   4   9   4     7304.26     7498.82    910.14 o 
   5   9   4     5308.72     5358.40    689.12 o 
   6   9   4     5503.65     5431.06    505.84 o 
   7   9   4     3141.87     3340.37    342.81 o 
   8   9   4     4826.38     4841.46    376.59 o 
   9   9   4      151.85      163.78    140.76 o 
  10   9   4     5884.71     6190.94    395.67 o 
  11   9   4      131.96      107.10    113.15 o 
  12   9   4     4392.22     4765.91    342.74 o 
  13   9   4      112.04       71.58    135.87 o 
  14   9   4     3462.77     3585.90    291.52 o 
  15   9   4      304.65      291.68    150.31 o 
  16   9   4     3861.61     3906.36    337.11 o 
  17   9   4      886.35      708.17    194.52 o 
  18   9   4     1642.35     1931.83    252.82 o 
 -16  10   4      461.90      448.18    261.56 o 
 -15  10   4      368.85      432.11    385.13 o 
 -14  10   4     1176.22      969.39    251.25 o 
 -13  10   4      580.41      541.89    290.13 o 
 -12  10   4     1196.36     1007.88    332.17 o 
 -11  10   4      734.74      883.02    207.70 o 
 -10  10   4      967.96     1057.75    309.46 o 
  -9  10   4      630.56      290.95    159.55 o 
  -8  10   4     1056.76      982.36    167.72 o 
  -7  10   4     2292.51     2387.21    257.99 o 
  -6  10   4     3397.35     3187.90    278.14 o 
  -5  10   4     5229.80     5442.82    411.59 o 
  -4  10   4     4900.01     5279.59    417.51 o 
  -3  10   4     4868.93     4949.74    373.33 o 
  -2  10   4     3199.60     2750.54    297.82 o 
  -1  10   4     2342.28     1931.83    259.91 o 
   0  10   4     3314.96     2490.97    420.37 o 
   1  10   4     2711.30     3167.34    588.62 o 
   2  10   4     3009.29     3158.77    505.09 o 
   3  10   4     4781.68     5012.10    983.57 o 
   4  10   4     5296.94     5878.43    516.93 o 
   5  10   4     4876.26     5672.48    721.61 o 
   6  10   4     3723.46     3910.03    475.26 o 
   7  10   4     2396.08     2716.65    376.13 o 
   8  10   4     1383.42     1467.49    244.70 o 
   9  10   4      930.08     1297.30    151.75 o 
  10  10   4     1025.53      787.86    156.66 o 
  11  10   4      751.57      734.64    188.63 o 
  12  10   4     1137.13     1295.01    212.02 o 
  13  10   4      517.73      389.24    240.94 o 
  14  10   4     1091.04     1334.13    452.59 o 
  15  10   4      365.77      307.75    223.64 o 
  16  10   4      487.58      480.95    241.98 o 
 -14  11   4      234.43      230.95    256.27 o 
 -13  11   4     2472.49     2668.37    337.49 o 
 -12  11   4      209.06      229.41    216.48 o 
 -11  11   4     2962.72     2821.15    673.42 o 
 -10  11   4      213.98      106.33    192.25 o 
  -9  11   4     3414.91     3433.07    413.77 o 
  -8  11   4      353.81       -8.60    255.71 o 
  -7  11   4     7895.69     8098.32    739.00 o 
  -6  11   4     1427.14     1039.78    212.13 o 
  -5  11   4     3489.15     3321.81    297.12 o 
  -4  11   4     2005.74     2271.47    194.82 o 
  -3  11   4      682.05      416.44    134.12 o 
  -2  11   4     2822.00     3001.60    535.84 o 
  -1  11   4      617.89      295.57    163.32 o 
   0  11   4     1965.69     1943.36    247.52 o 
   1  11   4      494.98      527.84    153.75 o 
   2  11   4     2841.25     2308.75    293.07 o 
   3  11   4      617.64      744.68    172.88 o 
   4  11   4     2126.38     1383.38    445.62 o 
   5  11   4     4044.97     3959.57    366.62 o 
   6  11   4     1515.79     1750.15    300.32 o 
   8  11   4      252.40      158.42    215.14 o 
   9  11   4     3389.92     4494.85    415.73 o 
  10  11   4      108.52      137.86    317.94 o 
  11  11   4     2312.89     2207.40    313.40 o 
  12  11   4      153.23      -64.21    217.37 o 
  13  11   4     2154.25     2358.31    325.22 o 
  14  11   4      219.51      262.39    221.73 o 
 -12  12   4       29.25     -107.64    236.96 o 
 -11  12   4      411.50      242.15    228.38 o 
 -10  12   4      374.91      334.09    215.16 o 
  -9  12   4      794.79      966.74    241.30 o 
  -8  12   4     1717.43     2135.27    283.17 o 
  -7  12   4     1823.07     1558.92    238.02 o 
  -6  12   4     3535.05     3256.03    417.90 o 
  -5  12   4      984.34      787.82    203.12 o 
  -4  12   4     4051.33     4178.75    338.42 o 
  -3  12   4      917.57      499.16    162.47 o 
  -2  12   4     3949.17     4171.32    337.77 o 
  -1  12   4       86.66      134.04    172.80 o 
   0  12   4     3784.38     3727.42    388.36 o 
   1  12   4       78.75      103.95    178.51 o 
   2  12   4     3608.16     4209.38    556.77 o 
   3  12   4     1073.69     1023.80    201.24 o 
   4  12   4     3602.74     4250.77    807.34 o 
   5  12   4     1070.91      573.43    197.41 o 
   6  12   4     3579.96     3620.00    421.84 o 
   7  12   4     1670.35      663.97    290.41 o 
   8  12   4     1852.14     1641.48    363.28 o 
   9  12   4      703.69     1451.85    379.81 o 
  10  12   4      384.71      666.91    391.37 o 
  11  12   4      463.41      956.95    421.48 o 
  12  12   4       21.85     -117.85    411.93 o 
  -9  13   4     1019.92     1373.64    287.94 o 
  -8  13   4     1672.94     1103.90    265.13 o 
  -7  13   4      989.19      499.45    219.20 o 
  -6  13   4     1516.83     1111.32    239.00 o 
  -5  13   4      390.99      178.76    203.48 o 
  -4  13   4      527.12      498.03    208.77 o 
  -3  13   4      648.40      439.38    166.82 o 
  -2  13   4      500.17      672.14    260.67 o 
  -1  13   4     1653.11     1681.22    262.30 o 
   0  13   4     1372.82     1658.94    264.67 o 
   1  13   4     1583.33     1582.34    249.67 o 
   2  13   4      621.90      642.28    219.63 o 
   3  13   4      583.30      435.62    203.30 o 
   4  13   4      440.99      496.44    216.06 o 
   5  13   4      664.31      931.11    224.55 o 
   6  13   4     1226.57     1376.20    253.51 o 
   7  13   4     1202.45      424.41    281.60 o 
   8  13   4     1556.55     2498.57    496.19 o 
   9  13   4     1022.67     2263.96    519.50 o 
  -5  14   4     2096.18      883.70    402.20 o 
  -4  14   4      125.07     -122.44    361.45 o 
  -3  14   4     2391.79     1789.80    455.25 o 
  -2  14   4       23.38      125.31    230.09 o 
  -1  14   4     2014.74     2559.55    775.67 o 
   0  14   4       23.33      211.28    231.67 o 
   1  14   4     2199.78     2428.12    325.96 o 
   2  14   4        4.25      -10.34    217.81 o 
   3  14   4     2393.35     2067.79    467.18 o 
   4  14   4      121.36      317.40    238.32 o 
   5  14   4     2072.44     2469.74    443.69 o 
   0   0   5     8563.79     9304.98    656.69 o 
   1   0   5     2687.57     3645.63    187.42 o 
   2   0   5      533.98      608.56     52.87 o 
   3   0   5     8193.23     7261.96    402.94 o 
   4   0   5    24053.79    23638.75   1291.81 o 
   5   0   5    17635.35    15070.22    746.12 o 
   6   0   5    11569.36    10515.20    520.46 o 
   7   0   5    21784.19    22593.00   1220.70 o 
   8   0   5     4524.44     4796.69    269.46 o 
   9   0   5    21423.15    19326.94   1047.37 o 
  10   0   5     2242.27     2189.68    135.82 o 
  11   0   5    20866.60    21586.84   1160.83 o 
  12   0   5      358.17      246.32     66.56 o 
  13   0   5    18426.10    17817.68   1085.52 o 
  14   0   5      126.32       80.93    109.40 o 
  15   0   5    10408.84    11443.91    700.67 o 
  16   0   5       78.67       44.71     97.22 o 
  17   0   5     8630.34     8801.61    554.94 o 
  18   0   5        4.57      -21.45    110.72 o 
  19   0   5     3923.26     4226.44    342.09 o 
  20   0   5      353.32      480.23    163.85 o 
  21   0   5      295.46      541.69    170.70 o 
  22   0   5      563.73      494.53    185.75 o 
 -22   1   5     1265.75     1385.56    276.18 o 
 -21   1   5      811.75      531.49    181.73 o 
 -20   1   5     1750.72     1642.40    365.22 o 
 -19   1   5     1244.96     1442.63    262.52 o 
 -18   1   5     3184.43     3105.65    280.68 o 
 -17   1   5      989.09      872.03    135.47 o 
 -16   1   5     3294.52     3860.09    306.69 o 
 -15   1   5     1931.43     1516.06    143.69 o 
 -14   1   5     1373.01     1535.64    134.23 o 
 -13   1   5     1926.53     2054.30    177.33 o 
 -12   1   5      648.59      684.17     92.02 o 
 -11   1   5      614.67      499.99    143.58 o 
 -10   1   5     2450.54     2645.06    167.36 o 
  -9   1   5     1949.91     1955.26    124.81 o 
  -8   1   5    10484.97     9401.71    489.13 o 
  -7   1   5     4472.80     4351.38    212.81 o 
  -6   1   5    35626.84    36146.49   1900.91 o 
  -5   1   5     6533.44     6341.65    340.44 o 
  -4   1   5    33455.76    30616.69   1660.20 o 
  -3   1   5     8348.11     8424.46    448.08 o 
  -2   1   5    22671.50    20929.30   1154.92 o 
  -1   1   5    16696.21    16893.19    813.48 o 
   0   1   5    28870.45    30419.58   1498.12 o 
   1   1   5    16366.82    16136.57    893.27 o 
   2   1   5    23663.80    21842.75   1155.00 o 
   3   1   5     7777.42     7946.92    447.61 o 
   4   1   5    35223.35    30825.36   1660.05 o 
   5   1   5     6585.26     6088.69    310.00 o 
   6   1   5    34879.41    34559.45   1900.23 o 
   7   1   5     4153.93     3750.14    232.57 o 
   8   1   5     9979.98     8555.68    488.75 o 
   9   1   5     1862.02     1986.91    124.62 o 
  10   1   5     2712.72     3006.47    167.94 o 
  11   1   5      997.97     1021.08    126.30 o 
  12   1   5      685.03      647.85     90.33 o 
  13   1   5     2241.01     2767.98    157.20 o 
  14   1   5      961.88     1344.96    138.23 o 
  15   1   5     1657.40     1732.58    147.72 o 
  16   1   5     3818.71     3636.56    348.63 o 
  17   1   5      989.99     1237.62    133.06 o 
  18   1   5     3585.83     3395.64    241.86 o 
  19   1   5     1695.61     2060.71    186.16 o 
  20   1   5     2007.75     2133.58    211.18 o 
  21   1   5     1036.21      938.15    177.38 o 
  22   1   5     1065.39      989.59    217.59 o 
 -22   2   5      435.30      514.85    191.66 o 
 -21   2   5      147.27      164.03    173.19 o 
 -20   2   5     1632.32     1402.33    196.63 o 
 -19   2   5     1660.43     1393.95    195.12 o 
 -18   2   5     4631.89     5171.55   1134.18 o 
 -17   2   5     1933.82     1864.76    201.35 o 
 -16   2   5    10129.56    11074.40    653.08 o 
 -15   2   5     1404.77     1509.12    137.44 o 
 -14   2   5    14880.61    14231.15    878.07 o 
 -13   2   5     2654.65     3147.14    283.75 o 
 -12   2   5     7713.45     8530.19    623.21 o 
 -11   2   5     2408.50     2518.91    174.79 o 
 -10   2   5    12702.43    13358.06    847.12 o 
  -9   2   5     2515.30     2239.09    125.29 o 
  -8   2   5    18423.71    17504.04    927.51 o 
  -7   2   5    11475.04    12531.16    649.21 o 
  -6   2   5    31517.00    29446.68   1490.84 o 
  -5   2   5     5178.66     4541.07    279.96 o 
  -4   2   5    19987.22    19950.67   1197.43 o 
  -3   2   5     2268.19     2747.39    221.01 o 
  -2   2   5     2074.92     1909.80    140.98 o 
  -1   2   5     1803.83     1745.67     94.86 o 
   0   2   5     7680.48     8457.94    421.30 o 
   1   2   5     1684.13     1650.50    103.36 o 
   2   2   5     3423.31     3218.12    142.97 o 
   3   2   5     1810.72     1986.02    133.20 o 
   4   2   5    20062.59    19792.88    975.40 o 
   5   2   5     5010.61     4376.85    225.95 o 
   6   2   5    27800.70    26065.95   1489.16 o 
   7   2   5    10416.62    11584.47    648.15 o 
   8   2   5    17304.20    16543.30    926.43 o 
   9   2   5     1807.98     1650.13    123.43 o 
  10   2   5    14673.42    14252.37    756.88 o 
  11   2   5     2477.04     2425.61    163.27 o 
  12   2   5    10953.85    11560.98    558.97 o 
  13   2   5     3058.53     3351.95    210.85 o 
  14   2   5    14538.23    14622.65    877.20 o 
  15   2   5     1358.48     1334.72    177.66 o 
  16   2   5     9289.37    10213.78    713.13 o 
  17   2   5     1959.64     2021.10    195.73 o 
  18   2   5     4106.82     3915.94    290.06 o 
  19   2   5     1488.12     1778.61    181.37 o 
  20   2   5     1666.79     1637.70    199.27 o 
  21   2   5      113.12      248.29    199.73 o 
  22   2   5      542.13      495.55    246.53 o 
 -22   3   5       65.38      -93.28    184.44 o 
 -21   3   5     2493.24     2395.81    327.46 o 
 -20   3   5      221.35       47.83    235.09 o 
 -19   3   5     3096.30     3165.02    327.17 o 
 -18   3   5     1598.70     1377.66    188.04 o 
 -17   3   5     3441.94     3812.69    570.95 o 
 -16   3   5      552.11       93.40    121.07 o 
 -15   3   5     3231.34     3205.13    221.58 o 
 -14   3   5      600.65      580.74    127.00 o 
 -13   3   5      463.28      369.38    115.31 o 
 -12   3   5       40.21      138.43     85.13 o 
 -11   3   5      528.71      651.20     88.45 o 
 -10   3   5      130.58       76.33     69.76 o 
  -9   3   5     6294.64     6715.87    386.94 o 
  -8   3   5     4760.58     4881.34    289.14 o 
  -7   3   5    16476.96    16218.53    833.99 o 
  -6   3   5     7068.57     6894.50    404.01 o 
  -5   3   5    36616.24    34255.00   2152.42 o 
  -4   3   5     1677.09     1978.11    171.98 o 
  -3   3   5    38241.89    38968.67   2152.99 o 
  -2   3   5     2107.49     2014.33    117.81 o 
  -1   3   5    32748.18    32188.70   1579.14 o 
   0   3   5      972.73     1132.39     69.18 o 
   1   3   5    33318.82    31522.12   1734.14 o 
   2   3   5     1798.43     1863.28    116.62 o 
   3   3   5    40966.08    40674.41   1959.63 o 
   4   3   5     1826.62     1846.87    103.10 o 
   5   3   5    37713.68    36540.32   1918.86 o 
   6   3   5     7782.90     7843.80    403.34 o 
   7   3   5    14063.08    14446.99    832.16 o 
   8   3   5     5010.07     5516.90    288.09 o 
   9   3   5     5831.51     5859.02    341.08 o 
  10   3   5      177.10      155.24     59.80 o 
  11   3   5      507.86      459.12     71.54 o 
  12   3   5      101.01       74.78     66.23 o 
  13   3   5      409.67      633.59    117.97 o 
  14   3   5      389.06      301.09     81.27 o 
  15   3   5     2813.20     2789.86    249.96 o 
  16   3   5      444.82      401.12    117.74 o 
  17   3   5     3504.06     3443.64    289.44 o 
  18   3   5     1547.29     1670.14    183.24 o 
  19   3   5     3815.75     3652.95    390.26 o 
  20   3   5      178.75      179.14    152.89 o 
  21   3   5     2611.92     2542.24    259.01 o 
  22   3   5       96.35       31.36    212.79 o 
 -21   4   5      248.00      188.99    188.75 o 
 -20   4   5     1318.93     1372.82    482.11 o 
 -19   4   5     1514.77     1446.54    205.70 o 
 -18   4   5     3234.96     3389.01    572.25 o 
 -17   4   5     2172.45     2508.30    225.46 o 
 -16   4   5     7338.14     7975.32    574.03 o 
 -15   4   5     4742.15     5344.25    351.15 o 
 -14   4   5     5959.52     5579.46    460.80 o 
 -13   4   5     8241.17     8525.97    484.78 o 
 -12   4   5     4467.06     4455.50    324.03 o 
 -11   4   5     3994.68     3985.16    255.90 o 
 -10   4   5    10129.30    10213.40    615.47 o 
  -9   4   5     4960.58     5143.59    363.74 o 
  -8   4   5     8788.05     8991.03    511.89 o 
  -7   4   5     7586.59     7475.38    424.55 o 
  -6   4   5     8559.67     8618.41    394.91 o 
  -5   4   5     4927.06     4725.02    323.31 o 
  -4   4   5    12769.84    13149.97    736.53 o 
  -3   4   5     2616.53     2541.29    155.22 o 
  -2   4   5     7528.56     7264.69    367.24 o 
  -1   4   5     5611.68     5336.65    295.42 o 
   0   4   5      332.76      279.88     59.75 o 
   1   4   5     5355.29     5421.65    294.14 o 
   2   4   5     6271.22     6134.10    365.06 o 
   3   4   5     2124.66     2116.29    134.78 o 
   4   4   5    11469.35    11294.13    657.34 o 
   5   4   5     5539.04     5402.45    286.15 o 
   6   4   5     6604.18     6263.80    389.27 o 
   7   4   5     8953.92     8394.07    476.51 o 
   8   4   5     8560.60     7762.53    509.50 o 
   9   4   5     5992.47     6393.35    364.42 o 
  10   4   5    10070.19     9996.17    615.30 o 
  11   4   5     3185.23     3774.58    280.81 o 
  12   4   5     5113.53     5658.50    325.12 o 
  13   4   5     7187.32     7026.48    479.83 o 
  14   4   5     6879.38     6614.74    398.63 o 
  15   4   5     3770.90     3925.80    448.69 o 
  16   4   5     7352.77     7701.50    568.95 o 
  17   4   5     2234.98     2082.43    237.20 o 
  18   4   5     2868.48     3285.34    380.93 o 
  19   4   5     1645.82     1524.35    196.40 o 
  20   4   5     1347.78     1246.50    224.10 o 
  21   4   5      246.45      101.60    174.28 o 
 -21   5   5      416.58      284.24    196.85 o 
 -20   5   5     2009.94     1871.86    235.61 o 
 -19   5   5      524.03      509.82    177.74 o 
 -18   5   5     3633.58     3412.55    277.52 o 
 -17   5   5      972.56      800.70    169.63 o 
 -16   5   5     2419.12     1583.03    231.83 o 
 -15   5   5      114.15      394.51    236.46 o 
 -14   5   5     1348.73     1574.54    183.82 o 
 -13   5   5       39.37       23.93    108.00 o 
 -12   5   5      412.16      658.33    104.64 o 
 -11   5   5      437.81      453.81     93.26 o 
 -10   5   5     1061.40     1320.28    113.24 o 
  -9   5   5     5862.51     6076.04    386.02 o 
  -8   5   5    10732.82     9891.65    632.55 o 
  -7   5   5     6308.61     6426.17    390.26 o 
  -6   5   5    13327.92    12924.29    704.03 o 
  -5   5   5     2805.95     2555.27    193.74 o 
  -4   5   5    28496.40    27465.58   1608.89 o 
  -3   5   5    17075.57    18887.44   1203.99 o 
  -2   5   5    20207.07    19865.05   1239.65 o 
  -1   5   5     1412.98     1193.47     89.63 o 
   0   5   5    21003.32    21278.65   1152.81 o 
   1   5   5     1700.49     1451.80     95.53 o 
   2   5   5    20444.37    20918.84   1109.53 o 
   3   5   5    19373.38    20460.71   1077.87 o 
   4   5   5    25988.84    25727.29   1440.24 o 
   5   5   5     3129.44     3177.58    172.59 o 
   6   5   5    13688.96    12925.62    788.66 o 
   7   5   5     5860.09     6137.00    388.10 o 
   8   5   5    10883.04    10648.87    633.21 o 
   9   5   5     5478.61     6185.40    384.69 o 
  10   5   5      888.94      906.10    106.29 o 
  11   5   5      342.13      401.87     94.94 o 
  12   5   5      404.22      327.36     90.22 o 
  13   5   5      128.13      150.72     94.10 o 
  14   5   5     1567.62     1690.16    148.64 o 
  15   5   5      154.74      171.88    118.86 o 
  16   5   5     2554.92     3310.91    234.54 o 
  17   5   5     1069.05      886.43    156.61 o 
  18   5   5     3187.19     2573.22    262.85 o 
  19   5   5      563.26      420.68    163.12 o 
  20   5   5     1690.47     1810.04    227.90 o 
  21   5   5      357.89      240.32    183.92 o 
 -20   6   5      120.51      147.83    192.84 o 
 -19   6   5     1688.21     1490.90    286.42 o 
 -18   6   5      774.35      930.11    326.01 o 
 -17   6   5     6019.08     6636.60    536.10 o 
 -16   6   5      725.48      689.62    158.25 o 
 -15   6   5     7555.96     7332.04    558.90 o 
 -14   6   5      236.78      187.29    130.82 o 
 -13   6   5     7359.78     6783.20    490.17 o 
 -12   6   5      113.11      172.37    116.54 o 
 -11   6   5    10177.16    10129.10    605.36 o 
 -10   6   5      392.71      334.64     93.05 o 
  -9   6   5    11759.13    12204.32    703.03 o 
  -8   6   5      894.10     1230.38    122.15 o 
  -7   6   5    14689.55    14648.04    937.66 o 
  -6   6   5     1685.40     1630.35    134.19 o 
  -5   6   5    13091.71    13135.11    816.28 o 
  -4   6   5     1191.34     1435.21    291.80 o 
  -3   6   5     4531.31     4547.91    296.77 o 
  -2   6   5     1277.60     1348.14    122.94 o 
  -1   6   5     4866.28     5377.40    357.13 o 
   0   6   5       28.04       18.17     52.84 o 
   1   6   5     4312.69     4498.81    307.64 o 
   2   6   5      895.78      986.35    102.38 o 
   3   6   5     4423.83     4729.09    264.05 o 
   4   6   5     1035.67     1039.33     82.15 o 
   5   6   5    14227.27    13506.51    815.25 o 
   6   6   5     1507.36     1776.96    128.73 o 
   7   6   5    15923.23    16140.08    939.53 o 
   8   6   5      827.05      797.01     96.35 o 
   9   6   5    10863.43    10779.36    701.38 o 
  10   6   5      397.04      353.51     87.25 o 
  11   6   5     8878.15     9457.96    604.34 o 
  12   6   5      118.96      138.53     92.41 o 
  13   6   5     6542.36     6531.02    422.05 o 
  14   6   5      379.53      647.52    111.61 o 
  15   6   5     7641.52     7850.42    556.52 o 
  16   6   5      791.15      630.82    147.39 o 
  17   6   5     6612.07     7585.63    535.40 o 
  18   6   5      749.92      558.23    167.00 o 
  19   6   5     1896.70     1833.06    252.01 o 
  20   6   5      137.86      -39.11    175.65 o 
 -19   7   5     1077.99      919.92    212.34 o 
 -18   7   5     1224.95     1049.51    201.25 o 
 -17   7   5      665.38      680.03    182.05 o 
 -16   7   5     1635.49     1403.13    201.53 o 
 -15   7   5      922.13      870.05    175.25 o 
 -14   7   5     1495.23     1132.70    177.69 o 
 -13   7   5       53.56      370.03    136.12 o 
 -12   7   5       43.45      105.22    131.37 o 
 -11   7   5      853.86      729.04    151.46 o 
 -10   7   5      798.35      658.19    113.69 o 
  -9   7   5     2883.97     2898.68    222.09 o 
  -8   7   5     3132.14     3006.99    246.31 o 
  -7   7   5     6867.06     7355.98    466.78 o 
  -6   7   5    10507.23    10660.47    640.34 o 
  -5   7   5    10992.44    10963.29    609.60 o 
  -4   7   5    11704.60    11861.33    707.60 o 
  -3   7   5     8106.22     7820.18    446.78 o 
  -2   7   5     8454.66     7972.36    541.25 o 
  -1   7   5    10633.49    11063.71    656.31 o 
   0   7   5     5430.37     6126.18    476.49 o 
   1   7   5     8341.26     8228.94    565.28 o 
   2   7   5     7480.33     7302.51    468.90 o 
   3   7   5     6271.76     6216.04    427.16 o 
   4   7   5    11390.73    11198.89    710.33 o 
   5   7   5    10466.55     9070.15    606.05 o 
   6   7   5    10847.79    10201.97    637.60 o 
   7   7   5     7262.94     7656.13    465.87 o 
   8   7   5     3695.86     4112.35    241.96 o 
   9   7   5     3103.23     3098.74    207.66 o 
  10   7   5      867.87      934.10    109.16 o 
  11   7   5      658.73      560.33    106.70 o 
  12   7   5      107.84       78.50     96.19 o 
  13   7   5      118.17      165.83    107.58 o 
  14   7   5     1374.89     1634.97    340.58 o 
  15   7   5     1005.10     1116.03    165.74 o 
  16   7   5     1789.04     1608.93    186.79 o 
  17   7   5      668.31      510.39    166.67 o 
  18   7   5     1116.71     1222.37    191.34 o 
  19   7   5      942.85     1239.32    374.45 o 
 -18   8   5     2742.28     1886.61    291.04 o 
 -17   8   5      274.65       16.53    187.87 o 
 -16   8   5     4007.57     4297.47    392.49 o 
 -15   8   5      359.08      195.78    176.63 o 
 -14   8   5     4592.03     4472.76    411.84 o 
 -13   8   5      642.21      657.38    164.85 o 
 -12   8   5     5892.07     5943.73    476.35 o 
 -11   8   5     2109.28     2440.38    472.40 o 
 -10   8   5     6754.24     7460.70    507.41 o 
  -9   8   5      977.46     1113.94    192.89 o 
  -8   8   5     8156.14     8709.28    515.57 o 
  -7   8   5     1960.67     1764.13    179.30 o 
  -6   8   5    10515.26    10777.53    672.36 o 
  -5   8   5     4453.19     5043.36    375.03 o 
  -4   8   5     5978.56     6444.55    471.06 o 
  -3   8   5     1666.81     1895.39    205.60 o 
  -2   8   5     2630.70     2332.51    204.41 o 
  -1   8   5      233.69      131.21     82.85 o 
   0   8   5       26.24       38.89     83.05 o 
   1   8   5      144.80      163.96     82.66 o 
   2   8   5     3025.66     2605.90    205.20 o 
   3   8   5     1893.99     1908.69    145.55 o 
   4   8   5     5968.01     6438.78    406.78 o 
   5   8   5     5027.56     5359.34    379.70 o 
   6   8   5    10495.26    11076.59    782.22 o 
   7   8   5     2242.60     2163.07    363.60 o 
   8   8   5     7246.46     7515.70    596.93 o 
   9   8   5      725.44      837.44    116.47 o 
  10   8   5     5834.40     6433.84    433.63 o 
  11   8   5     1696.17     1471.50    155.41 o 
  12   8   5     6251.89     6475.19    407.00 o 
  13   8   5      707.97      909.29    130.00 o 
  14   8   5     5008.13     5933.96    522.91 o 
  15   8   5      612.37      893.10    224.12 o 
  16   8   5     4216.97     5089.13    385.96 o 
  17   8   5      363.04      170.43    169.59 o 
  18   8   5     2727.62     3430.03    711.24 o 
 -17   9   5     1093.40      969.19    220.20 o 
 -16   9   5      635.65      810.23    215.21 o 
 -15   9   5     1024.37      927.29    210.37 o 
 -14   9   5      729.86      774.09    213.82 o 
 -13   9   5       93.90      121.07    163.35 o 
 -12   9   5      191.13      334.27    160.39 o 
 -11   9   5      183.34      102.87    149.00 o 
 -10   9   5      105.41       17.26    142.26 o 
  -9   9   5      843.57      971.10    168.59 o 
  -8   9   5      480.83      541.59    117.29 o 
  -7   9   5     6087.63     6546.27    481.27 o 
  -6   9   5      669.91      834.02    121.38 o 
  -5   9   5    11174.40    11163.31    664.65 o 
  -4   9   5     2341.19     2294.56    299.31 o 
  -3   9   5    10487.07     9654.11   1291.60 o 
  -2   9   5     1239.01     1217.12    136.36 o 
  -1   9   5     9257.78     9095.69    672.60 o 
   0   9   5      128.59       54.24     91.57 o 
   1   9   5     9680.12     9747.86    674.29 o 
   2   9   5     1227.40     1271.41    141.22 o 
   3   9   5    10829.11    11018.75    738.79 o 
   4   9   5     2653.18     2637.38    218.05 o 
   5   9   5    10512.81    10488.55    667.81 o 
   6   9   5      848.63     1215.73    167.13 o 
   7   9   5     5944.94     6089.73    465.08 o 
   8   9   5      425.77      467.09    189.71 o 
   9   9   5     1225.09     1419.21    156.73 o 
  10   9   5       27.16       28.14    122.88 o 
  11   9   5      305.63      405.26    131.58 o 
  12   9   5      230.33      414.96    138.87 o 
  13   9   5       80.87       -6.30    161.04 o 
  14   9   5      669.70      753.73    317.58 o 
  15   9   5      948.96     1083.44    185.61 o 
  16   9   5      641.07      597.59    179.03 o 
  17   9   5     1245.30     1436.86    507.37 o 
 -16  10   5     1520.21     1140.16    314.38 o 
 -15  10   5     2606.06     2904.61    846.16 o 
 -14  10   5     1595.53     1456.76    243.44 o 
 -13  10   5     1809.23     1895.95    386.61 o 
 -12  10   5     1568.66     1163.51    207.02 o 
 -11  10   5     1875.19     1970.03    235.44 o 
 -10  10   5     1723.35     1743.17    216.35 o 
  -9  10   5     2495.32     2105.83    244.81 o 
  -8  10   5     2526.89     2488.48    246.99 o 
  -7  10   5     2529.55     3004.76    231.68 o 
  -6  10   5     3478.20     4146.38    316.08 o 
  -5  10   5     3429.88     3095.49    272.01 o 
  -4  10   5     2055.83     1985.96    197.21 o 
  -3  10   5     1843.30     1775.87    230.57 o 
  -2  10   5      737.57      959.53    530.24 o 
  -1  10   5      471.61      384.66    118.22 o 
   0  10   5      601.29      457.68    152.70 o 
   1  10   5      652.68      590.65    116.56 o 
   2  10   5      602.36      636.52    120.77 o 
   3  10   5     1955.82     1950.70    189.33 o 
   4  10   5     2089.57     1938.97    191.19 o 
   5  10   5     3178.41     3412.47    304.58 o 
   6  10   5     3635.31     3894.60    605.36 o 
   7  10   5     2623.05     2655.92    246.72 o 
   8  10   5     2498.73     2700.92    405.14 o 
   9  10   5     3404.85     3096.69    428.88 o 
  10  10   5     1761.15     1892.25    207.82 o 
  11  10   5     2561.06     2373.16    246.79 o 
  12  10   5     1658.38     1642.20    197.54 o 
  13  10   5     1732.35     1794.37    318.77 o 
  14  10   5     1704.28     1968.68    674.07 o 
  15  10   5     2273.49     1950.92    519.96 o 
  16  10   5     1611.38     2150.13    527.30 o 
 -14  11   5      252.05      336.15    258.99 o 
 -13  11   5       39.20     -287.09    231.75 o 
 -12  11   5       35.32      262.76    223.97 o 
 -11  11   5      195.29      327.03    223.60 o 
 -10  11   5      603.80      435.98    183.02 o 
  -9  11   5      459.34      437.34    175.49 o 
  -8  11   5     3771.13     3908.45    340.82 o 
  -7  11   5      867.10      568.15    387.88 o 
  -6  11   5     4219.76     4523.26    329.05 o 
  -5  11   5      115.63      -27.08    137.71 o 
  -4  11   5     7282.89     7456.81    617.61 o 
  -3  11   5      205.03      363.72    138.89 o 
  -2  11   5     8740.74     8470.76    817.55 o 
  -1  11   5      257.19      651.21    178.20 o 
   0  11   5     4415.14     4869.35    466.97 o 
   1  11   5      262.16      402.97    138.35 o 
   2  11   5    10229.25     9821.91    820.08 o 
   3  11   5      181.95      238.66    130.20 o 
   4  11   5     8401.00     9662.28    638.22 o 
   5  11   5       74.56      136.97    136.47 o 
   6  11   5     4239.72     3252.36    397.92 o 
   7  11   5      821.22     1143.07    215.51 o 
   8  11   5     3150.41     2182.30    335.84 o 
   9  11   5      476.39      196.74    192.80 o 
  10  11   5      456.88      658.02    161.02 o 
  11  11   5      137.62      215.86    171.05 o 
  12  11   5       43.75     -162.31    215.75 o 
  13  11   5       22.74       90.28    229.92 o 
  14  11   5      220.97      306.11    234.52 o 
 -11  12   5     2323.56     2305.48    361.23 o 
 -10  12   5      484.25      273.71    242.13 o 
  -9  12   5     2520.29     2247.23    320.94 o 
  -8  12   5      324.01      173.44    219.44 o 
  -7  12   5     2644.95     3025.51    356.60 o 
  -6  12   5      640.40      634.92    211.86 o 
  -5  12   5     2759.92     3057.41    275.68 o 
  -4  12   5      300.32      145.57    158.63 o 
  -3  12   5     1262.19     1540.22    242.97 o 
  -2  12   5      118.73       73.52    183.61 o 
  -1  12   5       60.43       46.91    184.26 o 
   0  12   5       16.79      -72.44    186.83 o 
   1  12   5       16.75      138.66    151.01 o 
   2  12   5      123.20       86.74    153.64 o 
   3  12   5     1251.86     1452.48    230.16 o 
   4  12   5      205.56      250.52    174.66 o 
   5  12   5     2611.01     2884.11    278.04 o 
   6  12   5      514.06      428.18    163.31 o 
   7  12   5     2482.71     3083.70    287.44 o 
   8  12   5      342.23      175.67    200.80 o 
   9  12   5     2644.36     2491.16    321.56 o 
  10  12   5      516.72      273.38    225.66 o 
  11  12   5     2416.42     4114.90    535.66 o 
  -8  13   5     1027.96     1058.24    259.19 o 
  -7  13   5     1536.93     1560.89    365.85 o 
  -6  13   5     1221.79     1081.82    259.72 o 
  -5  13   5     2030.41     1687.05    271.74 o 
  -4  13   5     1214.73     1296.38    337.10 o 
  -3  13   5     2605.49     2911.00    256.82 o 
  -2  13   5     1040.19      866.20    188.71 o 
  -1  13   5     2270.41     2301.23    436.62 o 
   0  13   5     1031.61     1439.51    259.64 o 
   1  13   5     1920.93     1802.40    293.91 o 
   2  13   5     1357.57     1715.94    237.96 o 
   3  13   5     1972.07     2038.51    434.14 o 
   4  13   5     1462.42     1421.29    207.95 o 
   5  13   5     1804.81     1512.99    223.92 o 
   6  13   5     1206.68     1276.31    209.46 o 
   7  13   5     1588.19     1343.36    221.14 o 
   8  13   5      921.33      881.15    215.46 o 
  -2  14   5      366.48      159.32    245.96 o 
  -1  14   5      167.02      335.50    240.95 o 
   0  14   5       69.37      -24.13    274.99 o 
   1  14   5      204.36       28.22    238.57 o 
   2  14   5      337.80      151.64    231.40 o 
   0   0   6    17068.30    16643.95   1157.18 o 
   1   0   6       59.97       84.99     39.36 o 
   2   0   6     7782.02     8318.50    457.33 o 
   3   0   6     1952.99     2127.19    127.87 o 
   4   0   6     4239.07     4350.73    244.44 o 
   5   0   6     2460.62     2436.96    212.32 o 
   6   0   6     4434.53     4285.54    218.99 o 
   7   0   6    31177.01    30674.98   1512.97 o 
   8   0   6     7882.01     8055.39    406.00 o 
   9   0   6    26673.66    25816.49   1392.39 o 
  10   0   6     2867.07     2825.93    171.13 o 
  11   0   6     8954.42     8753.07    483.57 o 
  12   0   6      800.76      744.34     98.16 o 
  13   0   6     5019.78     6233.89    397.24 o 
  14   0   6      995.03      863.47    114.16 o 
  15   0   6     3165.03     3225.56    229.47 o 
  16   0   6     2339.51     2528.83    196.05 o 
  17   0   6     4582.90     4367.64    299.50 o 
  18   0   6     1182.28     1013.77    146.02 o 
  19   0   6     2273.27     2283.87    309.51 o 
  20   0   6      521.66      301.42    163.45 o 
  21   0   6      292.84      198.99    170.11 o 
  22   0   6      716.63      722.46    305.49 o 
 -22   1   6      474.59      514.03    194.08 o 
 -21   1   6     1422.46      839.74    180.60 o 
 -20   1   6      899.79      863.37    256.93 o 
 -19   1   6     2239.38     2029.51    222.30 o 
 -18   1   6     3231.95     2606.68    251.95 o 
 -17   1   6     1739.84     1485.08    162.87 o 
 -16   1   6     2940.18     3064.31    248.86 o 
 -15   1   6     4240.54     4293.74    276.21 o 
 -14   1   6     5585.41     5834.49    392.56 o 
 -13   1   6     5448.24     5177.80    357.47 o 
 -12   1   6     4996.89     5429.58    361.99 o 
 -11   1   6     4223.90     3902.99    265.48 o 
 -10   1   6     6970.72     7229.72    372.43 o 
  -9   1   6     7666.45     7592.33    396.39 o 
  -8   1   6     6882.65     7066.47    373.85 o 
  -7   1   6     4834.31     4706.06    291.72 o 
  -6   1   6     6074.71     5879.46    310.76 o 
  -5   1   6    13727.63    13595.34    728.93 o 
  -4   1   6    12673.15    12071.69    715.57 o 
  -3   1   6    10692.49    10899.94    564.54 o 
  -2   1   6    17373.96    17391.56    973.96 o 
  -1   1   6     5781.59     5231.99    250.15 o 
   0   1   6    25404.08    25127.68   1235.69 o 
   1   1   6     4885.25     4559.19    274.11 o 
   2   1   6    18394.28    18757.13    974.23 o 
   3   1   6     9310.81     9654.12    563.45 o 
   4   1   6    14935.24    14281.84    716.41 o 
   5   1   6    13216.58    13365.76    663.04 o 
   6   1   6     6903.51     6461.83    311.25 o 
   7   1   6     5400.38     5787.11    267.16 o 
   8   1   6     6269.43     6516.21    372.12 o 
   9   1   6     6764.83     6816.51    394.95 o 
  10   1   6     6056.37     6051.49    370.98 o 
  11   1   6     4390.74     4217.72    237.02 o 
  12   1   6     4870.02     5500.53    309.21 o 
  13   1   6     5558.62     6065.59    357.50 o 
  14   1   6     5891.12     6464.54    392.99 o 
  15   1   6     4382.56     4033.70    407.75 o 
  16   1   6     3820.54     4058.24    311.12 o 
  17   1   6     1592.74     1869.98    167.64 o 
  18   1   6     3147.91     2948.86    331.20 o 
  19   1   6     2132.01     2227.81    291.19 o 
  20   1   6      752.66      513.21    177.03 o 
  21   1   6     1570.25     1257.67    735.93 o 
  22   1   6      324.90       56.52    232.08 o 
 -22   2   6      229.24       68.61    191.51 o 
 -21   2   6      548.96      432.29    188.17 o 
 -20   2   6      613.84      455.87    196.03 o 
 -19   2   6     1133.16      707.90    168.71 o 
 -18   2   6     2020.04     2096.75    209.68 o 
 -17   2   6     2109.18     2115.83    207.29 o 
 -16   2   6     6071.91     5850.74    389.93 o 
 -15   2   6     1226.43     1020.37    154.50 o 
 -14   2   6     8356.00     8927.71    518.05 o 
 -13   2   6      870.12      838.19    122.18 o 
 -12   2   6     5385.11     5501.29    386.54 o 
 -11   2   6     2806.74     2909.03    193.38 o 
 -10   2   6     5410.12     5678.42    409.59 o 
  -9   2   6    14823.93    13955.26    778.91 o 
  -8   2   6     6475.59     6814.46    428.29 o 
  -7   2   6    14417.58    13699.58    789.69 o 
  -6   2   6     8789.28     8131.26    382.49 o 
  -5   2   6     9306.74     9627.92    508.60 o 
  -4   2   6    16453.94    17404.24    966.73 o 
  -3   2   6    12721.96    11391.59   1016.06 o 
  -2   2   6    10532.08    10406.62    580.38 o 
  -1   2   6    17723.01    17850.23    814.95 o 
   0   2   6     4164.55     3998.44    205.82 o 
   1   2   6    14918.91    14903.57    893.91 o 
   2   2   6    10692.47    10803.97    580.28 o 
   3   2   6     8261.80     7694.79    445.64 o 
   4   2   6    15468.30    15207.49    785.61 o 
   5   2   6     7910.70     7617.24    411.16 o 
   6   2   6     6936.12     6225.19    345.77 o 
   7   2   6    15673.97    15396.95    789.29 o 
   8   2   6     8758.15     8922.59    430.74 o 
   9   2   6    14912.40    14598.75    778.73 o 
  10   2   6     6539.59     7203.70    365.74 o 
  11   2   6     2485.01     2579.61    168.00 o 
  12   2   6     5545.74     6613.78    365.34 o 
  13   2   6     1271.37     1528.46    108.90 o 
  14   2   6     7268.23     7594.25    512.54 o 
  15   2   6     1446.77     1539.15    136.35 o 
  16   2   6     5445.63     6048.28    388.52 o 
  17   2   6     1928.98     1883.42    204.27 o 
  18   2   6     1995.32     1767.00    262.56 o 
  19   2   6      867.73      541.74    161.85 o 
  20   2   6      807.49      627.83    168.60 o 
  21   2   6      501.72      889.65    225.56 o 
  22   2   6      271.25      370.11    241.77 o 
 -21   3   6     2258.80     2024.26    517.02 o 
 -20   3   6      613.20      549.73    178.56 o 
 -19   3   6     2155.28     2648.30    415.66 o 
 -18   3   6     2077.68     1752.33    268.08 o 
 -17   3   6     1081.50     1307.12    169.84 o 
 -16   3   6     3874.35     3823.46    326.38 o 
 -15   3   6      311.93      228.20    108.33 o 
 -14   3   6     4627.28     4700.52    334.47 o 
 -13   3   6     1270.12     1688.52    225.72 o 
 -12   3   6     5920.30     5867.33    365.15 o 
 -11   3   6      177.61      111.87     88.74 o 
 -10   3   6     6223.50     6483.27    329.88 o 
  -9   3   6      522.73      361.84     78.10 o 
  -8   3   6     3203.98     3243.71    253.05 o 
  -7   3   6     7530.27     7656.82    413.82 o 
  -6   3   6    10653.55    10327.45    629.02 o 
  -5   3   6    18817.11    17946.88   1198.38 o 
  -4   3   6    11713.97    11319.46    748.42 o 
  -3   3   6    23811.11    24461.62   1346.39 o 
  -2   3   6     7656.40     8023.99    430.41 o 
  -1   3   6    20464.13    21163.12   1083.67 o 
   0   3   6     1967.64     2243.18    119.89 o 
   1   3   6    22409.02    23006.56   1190.41 o 
   2   3   6     7293.64     7605.90    429.32 o 
   3   3   6    26495.35    25521.14   1346.08 o 
   4   3   6    13185.68    12834.15    608.68 o 
   5   3   6    21077.68    20709.58    976.32 o 
   6   3   6    12569.85    12432.24    574.66 o 
   7   3   6     6728.31     7304.91    411.40 o 
   8   3   6     3797.19     4470.13    224.69 o 
   9   3   6      180.29      189.36     66.48 o 
  10   3   6     4366.89     4413.94    286.43 o 
  11   3   6      277.90      305.76     79.81 o 
  12   3   6     5114.24     5473.75    362.02 o 
  13   3   6     1034.67     1161.77    201.89 o 
  14   3   6     5562.32     5361.76    332.30 o 
  15   3   6       89.01       73.98    126.77 o 
  16   3   6     4207.16     4243.28    324.53 o 
  17   3   6     1077.34      963.55    160.17 o 
  18   3   6     2027.21     1760.59    334.28 o 
  19   3   6     2340.27     2201.07    288.96 o 
  20   3   6      536.25      598.91    210.18 o 
  21   3   6     2314.95     2309.77    605.60 o 
 -21   4   6      459.53      200.38    200.96 o 
 -20   4   6      513.82      483.59    184.10 o 
 -19   4   6      731.54      703.99    182.71 o 
 -18   4   6     1168.50     1311.85    193.55 o 
 -17   4   6     1384.91     1381.54    183.71 o 
 -16   4   6     3908.11     3826.11    451.72 o 
 -15   4   6     5525.18     6107.60    392.83 o 
 -14   4   6     6832.08     7343.57    504.39 o 
 -13   4   6     7136.85     8239.22    454.27 o 
 -12   4   6     5381.94     5393.35    374.31 o 
 -11   4   6     3044.89     2899.55    209.86 o 
 -10   4   6     3600.89     3875.44    249.14 o 
  -9   4   6     3223.61     2993.61    230.34 o 
  -8   4   6     5648.42     6072.43    316.62 o 
  -7   4   6     4681.14     4547.33    337.82 o 
  -6   4   6    10440.10    10479.11    553.80 o 
  -5   4   6     8243.68     7907.10    473.57 o 
  -4   4   6    14746.13    14183.57    968.15 o 
  -3   4   6     8723.34     8185.89    390.16 o 
  -2   4   6     6252.56     6417.10    396.14 o 
  -1   4   6    10258.99     9531.53    518.62 o 
   0   4   6     4060.70     4345.34    245.46 o 
   1   4   6     9808.37     9352.15    517.12 o 
   2   4   6     8279.75     8122.58    396.90 o 
   3   4   6     6433.62     5993.63    387.57 o 
   4   4   6    17064.22    17332.45    867.36 o 
   5   4   6     7424.10     7475.22    422.09 o 
   6   4   6    10035.11     9854.42    554.04 o 
   7   4   6     5926.10     6149.20    338.12 o 
   8   4   6     4082.15     4191.78    309.33 o 
   9   4   6     4540.95     3829.74    230.23 o 
  10   4   6     3249.13     3350.76    234.89 o 
  11   4   6     3180.76     2919.33    204.58 o 
  12   4   6     6150.55     6391.36    375.19 o 
  13   4   6     6195.50     6349.02    447.64 o 
  14   4   6     7995.45     8593.04    503.94 o 
  15   4   6     4601.29     4491.31    331.28 o 
  16   4   6     4067.66     4399.47    452.46 o 
  17   4   6     1343.05     1290.92    188.66 o 
  18   4   6     1105.99     1471.30    190.26 o 
  19   4   6      551.87      355.23    166.73 o 
  20   4   6      513.75      469.84    183.47 o 
  21   4   6      427.65      212.64    184.47 o 
 -20   5   6     1400.30     1173.74    209.30 o 
 -19   5   6     1317.52     1398.43    398.75 o 
 -18   5   6     1135.13     1269.48    226.74 o 
 -17   5   6     1710.45     1906.07    373.29 o 
 -16   5   6      694.38      777.72    161.76 o 
 -15   5   6     3334.09     3571.00    314.64 o 
 -14   5   6      857.21     1054.11    400.33 o 
 -13   5   6     4328.58     4302.73    355.07 o 
 -12   5   6     1814.56     1856.20    262.52 o 
 -11   5   6     4139.19     4340.36    318.78 o 
 -10   5   6       28.83       16.11     88.63 o 
  -9   5   6     1634.68     1631.34    172.89 o 
  -8   5   6     3914.17     4118.66    282.04 o 
  -7   5   6     3493.02     3727.16    226.46 o 
  -6   5   6    17372.80    17050.64   1019.44 o 
  -5   5   6    12049.45    12188.84    714.90 o 
  -4   5   6    21448.59    21247.41   1275.39 o 
  -3   5   6    13443.88    14705.40    883.78 o 
  -2   5   6    13291.81    12426.28    603.59 o 
  -1   5   6      626.33      478.17    149.48 o 
   0   5   6     3992.00     3969.65    256.84 o 
   1   5   6     1062.26      918.06     64.35 o 
   2   5   6    10650.83     9882.78    600.60 o 
   3   5   6    14098.92    14422.49    789.56 o 
   4   5   6    20146.14    20795.89   1140.88 o 
   5   5   6    11473.28    11287.53    638.17 o 
   6   5   6    16821.10    16584.85    913.77 o 
   7   5   6     2847.75     2980.05    219.80 o 
   8   5   6     4489.57     4495.21    279.61 o 
   9   5   6     2953.56     3191.70    175.48 o 
  10   5   6      152.95       -0.62     80.32 o 
  11   5   6     5246.40     5351.22    317.42 o 
  12   5   6     1672.45     1624.81    144.56 o 
  13   5   6     3584.26     3450.21    258.56 o 
  14   5   6      867.96     1006.81    124.68 o 
  15   5   6     2581.58     2578.46    217.58 o 
  16   5   6      774.48      748.24    147.09 o 
  17   5   6     1536.01      729.10    223.36 o 
  18   5   6     1286.36      991.61    181.33 o 
  19   5   6     1292.75     1175.24    196.03 o 
  20   5   6     1369.18     1478.15    242.79 o 
 -20   6   6      305.46      223.90    204.03 o 
 -19   6   6      354.10      399.03    193.43 o 
 -18   6   6      402.26      362.00    181.82 o 
 -17   6   6     1727.81     1834.66    264.78 o 
 -16   6   6     1276.70     1389.23    189.13 o 
 -15   6   6     4683.35     5097.34    528.94 o 
 -14   6   6      864.61      754.06    148.40 o 
 -13   6   6     7023.36     7746.14    594.68 o 
 -12   6   6      131.90      153.29    110.11 o 
 -11   6   6     7871.40     8557.34    562.07 o 
 -10   6   6     2522.33     2315.86    183.82 o 
  -9   6   6     7769.75     7832.99    453.81 o 
  -8   6   6     9081.09     9262.03    551.82 o 
  -7   6   6     4513.03     5051.33    324.81 o 
  -6   6   6     9286.94     9648.30    584.38 o 
  -5   6   6     2615.80     2384.81    330.78 o 
  -4   6   6     9016.19     8733.98    611.33 o 
  -3   6   6     1542.53     1776.27    183.63 o 
  -2   6   6     6530.73     6722.73    480.16 o 
  -1   6   6     1977.00     1744.86    128.96 o 
   0   6   6     8666.27     7951.77    492.32 o 
   1   6   6     1815.48     1809.52    133.10 o 
   2   6   6     8602.88     8810.96    483.56 o 
   3   6   6     1544.79     1350.87    119.32 o 
   4   6   6    11020.03    10921.45    546.58 o 
   5   6   6     3369.83     3697.21    181.49 o 
   6   6   6     9128.94     9281.42    521.79 o 
   7   6   6     5156.97     5005.93    319.45 o 
   8   6   6     8250.24     8684.94    549.33 o 
   9   6   6     6664.52     6673.51    448.01 o 
  10   6   6     2574.70     2335.04    268.81 o 
  11   6   6     8309.62     9385.03    561.42 o 
  12   6   6      226.21      194.16     96.79 o 
  13   6   6     7420.92     7598.42    482.39 o 
  14   6   6      681.96      647.04    126.92 o 
  15   6   6     4973.53     5025.24    336.57 o 
  16   6   6     1173.84     1425.85    247.30 o 
  17   6   6     2080.10     2029.07    279.10 o 
  18   6   6      643.02      657.72    165.82 o 
  19   6   6      336.34      302.82    171.54 o 
  20   6   6      416.04      199.13    181.04 o 
 -19   7   6      562.85      454.90    200.31 o 
 -18   7   6      947.00      743.90    205.00 o 
 -17   7   6     1391.25     1167.72    205.29 o 
 -16   7   6      918.20     1295.12    536.27 o 
 -15   7   6     2549.83     2982.60    261.76 o 
 -14   7   6     2346.71     2615.39    313.20 o 
 -13   7   6     1588.06     2038.00    204.33 o 
 -12   7   6     1712.43     2029.12    191.80 o 
 -11   7   6     4664.97     4229.77    321.42 o 
 -10   7   6     1589.96     1663.63    151.35 o 
  -9   7   6     3350.54     4301.78    260.92 o 
  -8   7   6     3826.43     4051.95    265.46 o 
  -7   7   6     1701.12     1803.27    147.54 o 
  -6   7   6     8177.43     8763.94    523.17 o 
  -5   7   6     4723.89     4873.14    347.55 o 
  -4   7   6     8013.20     8569.38    532.44 o 
  -3   7   6     9384.86     9332.20    541.19 o 
  -2   7   6     5086.09     4986.84    419.01 o 
  -1   7   6    11009.97    10571.73    729.61 o 
   0   7   6     3152.21     2650.01    213.02 o 
   1   7   6    10123.16     9893.35    630.27 o 
   2   7   6     6105.96     6228.92    363.43 o 
   3   7   6     8442.23     8264.08    541.73 o 
   4   7   6     8796.58     8551.03    533.92 o 
   5   7   6     4136.27     4349.93    296.22 o 
   6   7   6     7403.37     8033.08    523.42 o 
   7   7   6     1472.53     1482.77    160.99 o 
   8   7   6     3503.80     3978.30    393.46 o 
   9   7   6     3234.84     3292.04    251.26 o 
  10   7   6     1437.90     1349.57    145.14 o 
  11   7   6     5293.03     5309.82    320.19 o 
  12   7   6     1979.75     1579.22    154.99 o 
  13   7   6     1666.89     1600.29    161.69 o 
  14   7   6     2520.99     2691.61    273.23 o 
  15   7   6     2389.92     2541.44    217.44 o 
  16   7   6     1116.37     1664.58    196.69 o 
  17   7   6     1386.06     1481.60    268.18 o 
  18   7   6     1005.94     1175.96    238.32 o 
  19   7   6      528.56      171.36    187.47 o 
 -18   8   6     2042.35     2122.01    267.70 o 
 -17   8   6      785.93      755.37    208.93 o 
 -16   8   6     2604.91     2788.54    305.36 o 
 -15   8   6      882.82      904.16    185.61 o 
 -14   8   6     1802.40     2314.19    232.24 o 
 -13   8   6      241.55      335.14    162.67 o 
 -12   8   6     2015.09     2174.43    274.96 o 
 -11   8   6      689.61      650.99    162.33 o 
 -10   8   6     4317.53     4752.14    500.59 o 
  -9   8   6     3718.33     3653.82    264.95 o 
  -8   8   6     9040.97     9736.62    637.68 o 
  -7   8   6     3731.17     4381.51    288.30 o 
  -6   8   6     5495.06     5603.69    349.66 o 
  -5   8   6     2521.69     1906.33    199.49 o 
  -4   8   6      413.16      459.11    113.96 o 
  -3   8   6     7365.96     7109.70    511.75 o 
  -2   8   6     1221.66     1334.58    210.98 o 
  -1   8   6     3336.48     3224.68    298.05 o 
   0   8   6      112.11      102.44     88.02 o 
   1   8   6     2805.04     3234.90    256.73 o 
   2   8   6     1637.86     1738.32    132.10 o 
   3   8   6     6565.00     6860.27    442.46 o 
   4   8   6      198.07      221.94     86.78 o 
   5   8   6     2297.59     2387.73    168.39 o 
   6   8   6     5099.75     5146.42    346.68 o 
   7   8   6     3985.27     4195.68    429.61 o 
   8   8   6     9512.47     9869.03    701.07 o 
   9   8   6     3584.15     3919.97    305.21 o 
  10   8   6     4338.68     5138.67    434.63 o 
  11   8   6      659.03     1009.97    151.20 o 
  12   8   6     1626.41     1742.16    200.27 o 
  13   8   6      350.92      469.81    123.56 o 
  14   8   6     1563.51     1943.05    191.11 o 
  15   8   6     1016.00      862.75    173.81 o 
  16   8   6     2392.90     2617.76    394.63 o 
  17   8   6      819.39      901.85    275.52 o 
  18   8   6     2138.31     2001.30    249.11 o 
 -16   9   6     1363.68     1514.74    241.70 o 
 -15   9   6      633.83      824.15    207.58 o 
 -14   9   6     1164.86      904.15    198.17 o 
 -13   9   6      148.86      121.37    172.74 o 
 -12   9   6     1907.74     1944.27    387.66 o 
 -11   9   6     1061.16     1288.48    255.71 o 
 -10   9   6     3167.52     2962.26    269.88 o 
  -9   9   6     1426.19     1670.95    162.60 o 
  -8   9   6     1817.77     1603.31    159.08 o 
  -7   9   6      848.12     1007.86    130.33 o 
  -6   9   6     2198.91     2240.31    174.70 o 
  -5   9   6     1229.64     1296.70    149.96 o 
  -4   9   6     2251.89     1988.19    252.50 o 
  -3   9   6     5550.10     6056.49    567.57 o 
  -2   9   6     3281.34     3682.47    259.87 o 
  -1   9   6    11616.77    11927.05    901.51 o 
   0   9   6      868.14     1057.22    135.71 o 
   1   9   6    13018.13    13365.26    902.63 o 
   2   9   6     2903.10     2780.66    258.28 o 
   3   9   6     6632.40     6342.28    528.35 o 
   4   9   6     2134.64     2108.41    251.27 o 
   5   9   6     1435.44     1358.95    133.78 o 
   6   9   6     2013.25     1749.19    163.84 o 
   7   9   6      716.93      635.65    122.84 o 
   8   9   6     1639.56     1423.77    174.43 o 
   9   9   6     1421.87     1349.45    178.62 o 
  10   9   6     2565.25     2845.55    256.25 o 
  11   9   6     1064.07      687.33    157.00 o 
  12   9   6     1820.81     2024.88    217.18 o 
  13   9   6      111.56       85.50    156.61 o 
  14   9   6     1501.80     1423.89    215.37 o 
  15   9   6      663.37      756.13    222.09 o 
  16   9   6     1386.70     1261.24    256.16 o 
 -15  10   6     1708.15     1979.06    248.74 o 
 -14  10   6      543.53      705.66    278.08 o 
 -13  10   6     1472.10     1121.55    204.97 o 
 -12  10   6      479.26      662.60    209.61 o 
 -11  10   6     1412.23     1566.05    216.40 o 
 -10  10   6     1902.87     2095.15    215.42 o 
  -9  10   6     1774.21     1958.82    230.16 o 
  -8  10   6     3950.69     4080.63    304.63 o 
  -7  10   6     1624.07     1530.99    162.39 o 
  -6  10   6     3762.42     4036.84    344.26 o 
  -5  10   6     2354.84     2519.48    231.39 o 
  -4  10   6     1255.30     1334.83    213.69 o 
  -3  10   6     2545.26     2744.40    281.88 o 
  -2  10   6     2323.45     2604.26    602.02 o 
  -1  10   6     3012.26     3089.45    298.16 o 
   0  10   6     3224.15     2794.16    410.15 o 
   1  10   6     3119.19     2923.16    250.11 o 
   2  10   6     2220.36     2197.83    210.42 o 
   3  10   6     2356.07     2439.26    306.94 o 
   4  10   6     1426.83     1488.58    171.19 o 
   5  10   6     2071.81     2517.04    297.41 o 
   6  10   6     4146.61     4443.44    303.06 o 
   7  10   6     1866.06     1702.91    161.83 o 
   8  10   6     4047.40     4804.79    467.10 o 
   9  10   6     2172.98     2206.28    222.53 o 
  10  10   6     1528.06     1593.69    205.36 o 
  11  10   6     1617.57     1669.26    295.36 o 
  12  10   6      337.68      194.92    159.74 o 
  13  10   6     1301.54     1029.02    186.29 o 
  14  10   6      868.98      460.52    236.04 o 
  15  10   6     1547.46     1265.19    275.49 o 
 -13  11   6     1843.81     1177.96    266.72 o 
 -12  11   6       23.09      -42.98    185.96 o 
 -11  11   6     1398.52     1266.23    221.96 o 
 -10  11   6       82.69        0.99    184.36 o 
  -9  11   6      601.89      909.91    193.53 o 
  -8  11   6     1236.31      774.90    290.22 o 
  -7  11   6     1283.36     1135.71    193.68 o 
  -6  11   6     3052.34     3395.92    336.65 o 
  -5  11   6     1672.11     1616.67    293.36 o 
  -4  11   6     4341.62     4786.12    365.63 o 
  -3  11   6      764.89     1064.06    327.40 o 
  -2  11   6     2976.05     3752.81    348.71 o 
  -1  11   6     1480.65     1518.52    230.73 o 
   0  11   6     1862.62     1792.91    194.98 o 
   1  11   6     1475.79     1686.00    270.79 o 
   2  11   6     3362.02     3073.32    330.13 o 
   3  11   6      767.02      904.69    321.49 o 
   4  11   6     4472.82     4526.98    479.98 o 
   5  11   6     2012.81     2202.38    211.80 o 
   6  11   6     2981.71     3439.82    295.14 o 
   7  11   6     1624.12     1376.26    183.68 o 
   8  11   6     1048.65     1495.07    247.23 o 
   9  11   6      623.48      599.76    272.10 o 
  10  11   6       92.79      -28.61    166.13 o 
  11  11   6     1128.06     1182.31    200.69 o 
  12  11   6       44.09       37.48    171.44 o 
  13  11   6     1582.20     1354.85    278.95 o 
 -10  12   6      301.29      128.56    244.46 o 
  -9  12   6     1353.00     1022.74    261.07 o 
  -8  12   6      583.95      325.89    227.34 o 
  -7  12   6     1539.62     1461.19    261.17 o 
  -6  12   6     1167.14     1210.84    246.98 o 
  -5  12   6     1544.33      991.10    203.44 o 
  -4  12   6     1136.58      914.14    180.31 o 
  -3  12   6     1016.77      907.99    173.38 o 
  -2  12   6     1475.43     1664.77    235.95 o 
  -1  12   6      168.99      100.69    187.03 o 
   0  12   6     2404.39     2477.32    307.78 o 
   1  12   6      197.52      -15.97    185.45 o 
   2  12   6     1197.73      893.00    208.41 o 
   3  12   6     1013.78      496.28    161.07 o 
   4  12   6     1084.69     1267.42    215.36 o 
   5  12   6     1426.47     1571.40    284.19 o 
   6  12   6     1199.92     1008.06    193.39 o 
   7  12   6     1184.92     1124.88    203.37 o 
   8  12   6      685.84      459.48    169.45 o 
   9  12   6     1227.66      923.59    203.13 o 
  10  12   6      350.20      228.57    179.58 o 
  -7  13   6     1243.92      952.53    272.81 o 
  -6  13   6     1515.45     1876.05    436.07 o 
  -5  13   6     2228.25     1368.88    270.08 o 
  -4  13   6     1654.30     1482.94    275.04 o 
  -3  13   6     2030.16     2022.01    228.86 o 
  -2  13   6      703.55      545.18    187.73 o 
  -1  13   6      855.49     1137.86    303.62 o 
   0  13   6      200.94      164.48    212.79 o 
   1  13   6      573.58      305.14    220.04 o 
   2  13   6      983.48     1080.43    467.28 o 
   3  13   6     1615.52     1749.48    363.64 o 
   4  13   6     1793.21     2093.48    250.14 o 
   5  13   6     2262.47     1828.92    372.11 o 
   6  13   6     1306.30     1705.21    345.20 o 
   7  13   6     1409.40     1360.02    227.31 o 
   0   0   7    10646.82     9715.31    682.87 o 
   1   0   7     5604.75     5872.77    327.29 o 
   2   0   7    16134.90    15741.24    855.62 o 
   3   0   7     8561.66     9256.09    511.23 o 
   4   0   7    26299.55    26459.32   1434.50 o 
   5   0   7      935.06      998.90    102.97 o 
   6   0   7    31535.72    30753.39   1525.16 o 
   7   0   7      843.12      806.92     76.62 o 
   8   0   7    17725.09    18143.92    980.35 o 
   9   0   7      781.81      841.20    106.52 o 
  10   0   7     1844.92     1912.88    129.20 o 
  11   0   7       13.89       31.12     80.01 o 
  12   0   7     2242.64     2505.59    204.68 o 
  13   0   7     1263.60     1343.94    138.64 o 
  14   0   7     1547.68     1502.88    143.25 o 
  15   0   7        6.88       61.08    107.84 o 
  16   0   7     1218.57     1028.19    137.00 o 
  17   0   7       10.17     -105.11    116.42 o 
  18   0   7     2224.67     1966.65    227.12 o 
  19   0   7        3.56       21.70    139.47 o 
  20   0   7     2284.35     2973.31    447.21 o 
  21   0   7        0.73       46.93    174.73 o 
 -21   1   7      693.09      509.85    195.68 o 
 -20   1   7      440.69      297.59    174.87 o 
 -19   1   7      360.33      404.37    179.94 o 
 -18   1   7     1362.85     1411.28    167.19 o 
 -17   1   7     1264.20     1144.84    145.02 o 
 -16   1   7      815.16      962.46    206.01 o 
 -15   1   7     8778.91     9422.93    556.30 o 
 -14   1   7     3511.32     2949.00    232.95 o 
 -13   1   7    16555.68    17519.47   1080.66 o 
 -12   1   7     5903.59     6253.33    464.69 o 
 -11   1   7    13543.71    13134.25    844.48 o 
 -10   1   7     4307.07     4765.47    313.79 o 
  -9   1   7    11272.47    11404.76    572.49 o 
  -8   1   7     4369.61     4251.24    253.00 o 
  -7   1   7     4491.58     4721.39    272.40 o 
  -6   1   7     5768.66     5819.45    356.51 o 
  -5   1   7     9989.32    10415.52    639.68 o 
  -4   1   7     7599.10     7876.97    432.69 o 
  -3   1   7    12582.40    12604.27    725.92 o 
  -2   1   7     2868.18     3080.10    201.45 o 
  -1   1   7     2087.54     2183.66    152.98 o 
   0   1   7     1928.67     1998.45    130.75 o 
   1   1   7     2342.00     2211.90    133.65 o 
   2   1   7     2436.53     2246.67    161.51 o 
   3   1   7    14559.57    14179.46    726.12 o 
   4   1   7     7902.98     7799.04    432.21 o 
   5   1   7    10557.80    10409.51    571.17 o 
   6   1   7     7148.96     6963.50    325.44 o 
   7   1   7     3584.36     3622.61    206.60 o 
   8   1   7     4720.92     4602.51    253.59 o 
   9   1   7     9727.34     9533.33    569.88 o 
  10   1   7     4076.26     3834.38    240.52 o 
  11   1   7    13813.42    14261.23    755.34 o 
  12   1   7     5097.31     4961.45    307.43 o 
  13   1   7    17516.58    17845.57   1079.00 o 
  14   1   7     3095.94     3592.97    234.97 o 
  15   1   7     8946.09     8482.04    656.86 o 
  16   1   7     1089.98     1243.61    141.37 o 
  17   1   7     1413.56     1249.41    183.04 o 
  18   1   7     1509.13     1572.53    191.08 o 
  19   1   7      251.96       51.96    164.26 o 
  20   1   7      425.91       67.00    175.43 o 
  21   1   7      613.95      467.68    218.05 o 
 -21   2   7     1563.04     1446.24    230.14 o 
 -20   2   7      642.06      394.12    229.88 o 
 -19   2   7     1457.26     1278.41    203.05 o 
 -18   2   7      331.89      193.77    157.84 o 
 -17   2   7     2301.92     2437.22    207.90 o 
 -16   2   7      166.19       66.64    116.39 o 
 -15   2   7      905.65     1277.01    143.56 o 
 -14   2   7      818.80      972.01    124.70 o 
 -13   2   7       57.21      118.91     94.84 o 
 -12   2   7      339.37      317.30     96.03 o 
 -11   2   7     2728.28     2439.73    197.05 o 
 -10   2   7      264.33      339.49     88.09 o 
  -9   2   7     6169.60     6707.69    453.14 o 
  -8   2   7     4406.96     4728.00    249.15 o 
  -7   2   7     4995.65     4971.43    306.16 o 
  -6   2   7     6504.16     6228.05    395.57 o 
  -5   2   7     7193.16     7778.85    468.13 o 
  -4   2   7    13332.43    13838.08    877.54 o 
  -3   2   7    25567.42    24853.18   1280.00 o 
  -2   2   7     6988.69     7123.78    377.10 o 
  -1   2   7    51013.24    49062.26   2384.08 o 
   0   2   7     1743.01     1931.56    116.71 o 
   1   2   7    48914.21    47745.43   2618.03 o 
   2   2   7     6752.38     6403.94    375.14 o 
   3   2   7    22888.64    22264.66   1279.14 o 
   4   2   7    14765.76    14807.51    785.20 o 
   5   2   7     7205.04     7442.21    378.76 o 
   6   2   7     6580.10     6332.39    319.94 o 
   7   2   7     5712.57     5771.48    278.79 o 
   8   2   7     4065.79     4067.51    224.50 o 
   9   2   7     7378.07     7598.94    368.33 o 
  10   2   7      209.29      145.78     66.97 o 
  11   2   7     2917.12     2998.08    174.99 o 
  12   2   7      424.33      412.45     81.65 o 
  13   2   7      114.81       31.17     92.85 o 
  14   2   7      828.79      812.10    166.32 o 
  15   2   7     1080.87     1015.34    155.41 o 
  16   2   7      152.39      108.07    126.19 o 
  17   2   7     2355.17     2422.37    236.59 o 
  18   2   7      165.65      183.08    150.70 o 
  19   2   7     1351.84     1576.32    196.03 o 
  20   2   7      423.05      478.45    181.52 o 
  21   2   7     1498.22     1672.79    231.98 o 
 -21   3   7      138.41      -22.16    197.10 o 
 -20   3   7     1805.54     1654.23    219.99 o 
 -19   3   7      246.92      362.85    179.19 o 
 -18   3   7     4211.18     4092.31    353.67 o 
 -17   3   7      296.94      329.99    157.16 o 
 -16   3   7     5578.79     5428.99    375.05 o 
 -15   3   7     1320.05      770.88    130.75 o 
 -14   3   7     7778.64     8642.39    525.82 o 
 -13   3   7      388.78      315.12     98.60 o 
 -12   3   7    13475.21    12890.14    816.26 o 
 -11   3   7      128.05      194.71    108.69 o 
 -10   3   7    12192.36    12377.39    737.44 o 
  -9   3   7     1734.60     1836.76    158.91 o 
  -8   3   7    15199.89    13914.68    889.67 o 
  -7   3   7     1018.85     1151.90     99.13 o 
  -6   3   7    15624.34    15611.95   1023.36 o 
  -5   3   7      805.71      737.50     93.60 o 
  -4   3   7     6997.81     7045.60    441.39 o 
  -3   3   7      256.45      306.55     69.41 o 
  -2   3   7     5103.32     5314.95    288.53 o 
  -1   3   7      891.84      961.46     96.74 o 
   0   3   7      439.74      394.97     52.39 o 
   1   3   7      955.40      956.25     76.16 o 
   2   3   7     4989.01     4906.13    286.23 o 
   3   3   7      293.50      305.51     57.72 o 
   4   3   7     7678.09     7141.07    356.90 o 
   5   3   7      790.77     1014.69     70.29 o 
   6   3   7    17763.42    17982.35    915.94 o 
   7   3   7     1184.17     1008.85     90.91 o 
   8   3   7    15446.51    15001.82    797.36 o 
   9   3   7     2067.42     2385.52    180.84 o 
  10   3   7    12040.60    11735.33    737.82 o 
  11   3   7      209.98      171.76     85.62 o 
  12   3   7    13556.72    13695.15    817.48 o 
  13   3   7      334.78      208.89     97.39 o 
  14   3   7     7222.29     8156.11    524.43 o 
  15   3   7     1200.89     1055.65    152.05 o 
  16   3   7     6037.86     5840.95    430.93 o 
  17   3   7      248.11      254.74    141.88 o 
  18   3   7     4529.25     4280.30    348.43 o 
  19   3   7      320.76      279.91    168.39 o 
  20   3   7     1662.68     1656.83    232.12 o 
  21   3   7      174.89      185.49    184.57 o 
 -20   4   7      662.65      538.04    202.71 o 
 -19   4   7     2136.72     2194.23    238.97 o 
 -18   4   7      845.58      802.38    239.40 o 
 -17   4   7     1715.07     1730.30    330.56 o 
 -16   4   7     1442.77     1888.34    441.71 o 
 -15   4   7     1374.70     1671.34    161.33 o 
 -14   4   7     1695.40     1630.61    154.18 o 
 -13   4   7       51.24       95.70    115.42 o 
 -12   4   7      801.15      859.07    148.37 o 
 -11   4   7     1275.10     1322.22    143.25 o 
 -10   4   7     2964.45     2931.81    210.30 o 
  -9   4   7     1270.57     1208.98    119.78 o 
  -8   4   7     2300.20     2334.85    324.79 o 
  -7   4   7     1585.37     1379.33    213.08 o 
  -6   4   7     2965.22     2768.58    192.17 o 
  -5   4   7     3163.36     3408.56    208.72 o 
  -4   4   7     2914.20     3425.47    308.11 o 
  -3   4   7    12727.69    12308.16    673.88 o 
  -2   4   7    10329.75    10663.31    628.34 o 
  -1   4   7    34576.91    35570.21   1933.96 o 
   0   4   7    23348.12    25100.27   1367.31 o 
   1   4   7    34268.46    35627.89   1933.09 o 
   2   4   7    10159.50    10068.25    559.89 o 
   3   4   7    10850.00    10167.33    599.62 o 
   4   4   7     2446.45     2792.20    179.96 o 
   5   4   7     3112.61     2903.51    182.18 o 
   6   4   7     3085.47     2857.52    170.17 o 
   7   4   7     1793.00     1912.04    117.31 o 
   8   4   7     2295.79     2424.43    149.59 o 
   9   4   7     1204.53     1292.03    127.10 o 
  10   4   7     3030.64     2996.49    252.29 o 
  11   4   7      978.62      885.02    115.45 o 
  12   4   7      898.89     1004.50    114.96 o 
  13   4   7       93.50      237.20    101.67 o 
  14   4   7     1549.67     1460.04    151.99 o 
  15   4   7     1525.03     1491.43    175.91 o 
  16   4   7     1437.89     1594.67    378.68 o 
  17   4   7     1700.86     1529.21    190.12 o 
  18   4   7     1057.24     1121.20    181.35 o 
  19   4   7     1794.93     1540.71    222.64 o 
  20   4   7      935.55      831.96    202.66 o 
 -20   5   7      369.46      427.85    205.53 o 
 -19   5   7     1621.26     2161.90    366.69 o 
 -18   5   7      887.39      843.84    206.34 o 
 -17   5   7     2979.62     3586.70    288.57 o 
 -16   5   7      832.84      611.76    175.72 o 
 -15   5   7     4836.17     5305.14    402.62 o 
 -14   5   7      611.83      435.68    125.77 o 
 -13   5   7     7855.15     7326.96    509.41 o 
 -12   5   7     1415.33     1398.52    143.12 o 
 -11   5   7    14948.26    15182.66    910.23 o 
 -10   5   7     2937.00     3176.35    213.61 o 
  -9   5   7    14635.74    14640.01    909.85 o 
  -8   5   7     3144.75     2954.97    184.53 o 
  -7   5   7     8199.30     7869.66    504.17 o 
  -6   5   7     1754.36     1855.75    179.72 o 
  -5   5   7     5140.93     5311.83    314.02 o 
  -4   5   7     1635.38     1792.30    167.80 o 
  -3   5   7     2441.45     2717.01    188.89 o 
  -2   5   7      356.75      400.57     79.04 o 
  -1   5   7        9.50       35.50     64.36 o 
   0   5   7     1212.67     1342.51    110.27 o 
   1   5   7        6.12      -29.83     61.94 o 
   2   5   7      410.11      436.23    110.56 o 
   3   5   7     2780.22     2801.65    166.55 o 
   4   5   7     1767.19     1750.23    118.14 o 
   5   5   7     4306.59     4547.15    275.64 o 
   6   5   7     2017.30     2140.97    163.25 o 
   7   5   7     8307.60     8233.25    449.61 o 
   8   5   7     2159.41     2159.22    153.84 o 
   9   5   7    15371.39    15046.27    909.30 o 
  10   5   7     2464.35     2738.43    204.45 o 
  11   5   7    14727.24    14639.48    909.62 o 
  12   5   7     1562.37     1399.42    182.18 o 
  13   5   7     8716.73     8790.74    510.12 o 
  14   5   7      961.23      919.85    136.40 o 
  15   5   7     4708.93     4828.44    392.56 o 
  16   5   7     1009.01     1181.78    148.80 o 
  17   5   7     2536.53     2487.13    269.17 o 
  18   5   7      882.03      782.85    307.74 o 
  19   5   7     1830.68     1686.19    228.06 o 
  20   5   7      277.35      293.33    199.99 o 
 -19   6   7      120.37      214.44    203.37 o 
 -18   6   7     1459.27     1431.35    254.38 o 
 -17   6   7      175.28      139.39    165.92 o 
 -16   6   7     2347.02     2296.16    265.44 o 
 -15   6   7       25.81      -45.18    152.82 o 
 -14   6   7      940.98      910.69    163.93 o 
 -13   6   7      235.12      193.77    125.34 o 
 -12   6   7      112.95      174.61    118.49 o 
 -11   6   7      376.69      190.10    113.86 o 
 -10   6   7     3168.91     3284.32    210.02 o 
  -9   6   7     1035.59      743.81    126.22 o 
  -8   6   7     5158.14     5056.24    338.08 o 
  -7   6   7     1223.34     1177.99    129.16 o 
  -6   6   7     5383.12     5931.95    397.92 o 
  -5   6   7      817.38      598.95    115.45 o 
  -4   6   7     9753.25    10141.49    639.31 o 
  -3   6   7     2023.05     2085.21    216.39 o 
  -2   6   7    18281.60    18127.37   1121.35 o 
  -1   6   7      680.60      512.42     96.51 o 
   0   6   7    23629.33    24081.94   1452.08 o 
   1   6   7      457.75      464.30    117.42 o 
   2   6   7    19279.96    18595.13   1126.36 o 
   3   6   7     1518.96     1659.22    140.84 o 
   4   6   7    10737.08    10656.86    641.20 o 
   5   6   7      647.53      778.62     92.73 o 
   6   6   7     5259.61     5017.26    338.85 o 
   7   6   7     1357.62     1365.68    132.88 o 
   8   6   7     4841.19     5309.45    299.48 o 
   9   6   7     1172.39     1208.20    151.54 o 
  10   6   7     2914.14     2325.68    200.82 o 
  11   6   7      328.13      452.17    129.18 o 
  12   6   7       87.43      207.81    103.56 o 
  13   6   7      216.26      149.06    111.14 o 
  14   6   7      902.23     1137.80    137.85 o 
  15   6   7       31.47      -27.58    120.07 o 
  16   6   7     2334.91     2927.20    223.06 o 
  17   6   7      187.65       26.40    152.87 o 
  18   6   7     1466.77     1906.34    332.85 o 
  19   6   7      174.32      115.58    185.00 o 
 -18   7   7      284.89      344.90    193.38 o 
 -17   7   7     1265.68     1166.93    211.97 o 
 -16   7   7     1828.84     2076.77    269.83 o 
 -15   7   7     2251.98     2339.04    260.95 o 
 -14   7   7     5677.92     5556.47    416.35 o 
 -13   7   7     4325.28     3772.57    350.03 o 
 -12   7   7     5817.94     5974.51    387.01 o 
 -11   7   7     8008.51     9029.16    573.64 o 
 -10   7   7     3087.17     3069.20    348.87 o 
  -9   7   7     7859.54     8150.21    512.03 o 
  -8   7   7     2335.24     2439.58    232.34 o 
  -7   7   7     5234.39     5394.15    341.56 o 
  -6   7   7     1922.87     2504.56    201.82 o 
  -5   7   7     3309.59     3035.92    202.45 o 
  -4   7   7     4276.09     4465.31    411.52 o 
  -3   7   7      271.80      325.89     90.23 o 
  -2   7   7     2250.64     2487.66    218.95 o 
  -1   7   7      812.70      813.22    119.00 o 
   0   7   7      179.97      172.60     92.98 o 
   1   7   7      963.94      879.11     98.34 o 
   2   7   7     2028.63     1858.28    155.79 o 
   3   7   7      403.79      411.18     86.48 o 
   4   7   7     4461.32     4695.25    301.11 o 
   5   7   7     2162.60     1737.72    191.83 o 
   6   7   7     2273.51     2386.31    181.31 o 
   7   7   7     4652.42     4720.02    323.87 o 
   8   7   7     2468.65     2300.91    181.22 o 
   9   7   7     7805.81     7954.19    590.63 o 
  10   7   7     3412.03     3742.02    276.68 o 
  11   7   7     8308.08     9108.80    571.18 o 
  12   7   7     5825.77     5817.14    383.09 o 
  13   7   7     4781.41     4685.85    299.93 o 
  14   7   7     5022.82     5066.90    356.70 o 
  15   7   7     2325.90     1940.40    193.16 o 
  16   7   7     1726.52     2049.62    201.57 o 
  17   7   7      988.21      643.18    191.92 o 
  18   7   7      342.91      272.08    187.47 o 
 -17   8   7      317.34      138.56    197.01 o 
 -16   8   7      574.92      682.29    203.51 o 
 -15   8   7      474.15      469.13    176.04 o 
 -14   8   7      445.90      266.67    178.98 o 
 -13   8   7      386.97      211.14    168.41 o 
 -12   8   7      298.25       96.93    155.87 o 
 -11   8   7       11.20      -79.87    140.24 o 
 -10   8   7       86.85       15.44    123.60 o 
  -9   8   7      931.98     1158.57    151.62 o 
  -8   8   7     1193.21     1162.55    148.17 o 
  -7   8   7     4001.89     4142.57    504.19 o 
  -6   8   7      571.72      716.18    116.74 o 
  -5   8   7     7292.88     7233.11    541.86 o 
  -4   8   7      837.80      816.89    182.33 o 
  -3   8   7    11724.81    10619.57   1005.05 o 
  -2   8   7     2970.28     2913.76    425.74 o 
  -1   8   7     7733.00     8188.38    546.05 o 
   0   8   7       90.34      163.61     97.68 o 
   1   8   7     6716.60     6813.02    544.25 o 
   2   8   7     3832.82     3792.16    230.95 o 
   3   8   7    11425.25    11837.15    708.83 o 
   4   8   7     1204.92     1250.61    245.80 o 
   5   8   7     6934.81     7425.91    468.85 o 
   6   8   7      486.54      521.94    151.13 o 
   7   8   7     3921.67     4111.20    301.24 o 
   8   8   7     1025.22      809.52    120.79 o 
   9   8   7     1110.60     1390.94    164.14 o 
  10   8   7       59.16       68.13    150.00 o 
  11   8   7       45.30      254.74    131.75 o 
  12   8   7      322.13      340.64    139.80 o 
  13   8   7      362.97      430.67    151.78 o 
  14   8   7      471.10      516.57    161.85 o 
  15   8   7      433.78      527.52    168.42 o 
  16   8   7      574.86      662.66    515.74 o 
  17   8   7      364.88      167.06    243.50 o 
 -15   9   7      453.17      302.25    205.01 o 
 -14   9   7     4959.08     4910.12    420.22 o 
 -13   9   7      765.28      755.84    196.28 o 
 -12   9   7     5387.55     6690.68    474.15 o 
 -11   9   7      593.53      443.60    172.98 o 
 -10   9   7     3664.09     3638.80    305.79 o 
  -9   9   7      244.95      201.28    130.42 o 
  -8   9   7     1877.38     1770.47    173.04 o 
  -7   9   7      864.91      963.62    141.36 o 
  -6   9   7     3395.75     2926.55    285.60 o 
  -5   9   7      672.00      664.40    178.06 o 
  -4   9   7     6004.40     5761.02    554.33 o 
  -3   9   7      600.96      419.43    162.08 o 
  -2   9   7     5642.39     5793.74    720.24 o 
  -1   9   7      781.49      765.47    211.01 o 
   0   9   7       40.64      157.55    112.63 o 
   1   9   7      730.86      685.64    126.81 o 
   2   9   7     5651.71     5980.96    442.71 o 
   3   9   7      542.76      556.71    105.81 o 
   4   9   7     6087.08     6137.74    391.12 o 
   5   9   7      782.75      830.35    125.88 o 
   6   9   7     3599.40     3520.91    235.78 o 
   7   9   7     1174.61      970.19    146.58 o 
   8   9   7     1621.82     1746.87    200.95 o 
   9   9   7      298.85      219.39    114.50 o 
  10   9   7     3684.26     3184.91    292.13 o 
  11   9   7      549.39      383.38    145.81 o 
  12   9   7     5408.08     5395.85    463.71 o 
  13   9   7      601.45      692.33    175.96 o 
  14   9   7     5100.75     5344.43    533.41 o 
  15   9   7      323.99      327.90    177.30 o 
 -14  10   7      222.41      -18.80    199.69 o 
 -13  10   7       98.95       56.92    189.79 o 
 -12  10   7      156.74       92.29    191.44 o 
 -11  10   7       36.79       43.21    169.77 o 
 -10  10   7      506.00      392.67    176.78 o 
  -9  10   7      469.52      645.75    180.16 o 
  -8  10   7      733.75      465.69    146.18 o 
  -7  10   7     1905.57     1836.22    187.38 o 
  -6  10   7     1533.43     1705.35    199.89 o 
  -5  10   7     3312.62     3400.50    315.46 o 
  -4  10   7     2418.67     2139.46    272.42 o 
  -3  10   7     3924.21     4651.01    491.42 o 
  -2  10   7     5737.17     5672.29    553.09 o 
  -1  10   7     4219.54     4488.80    447.66 o 
   0  10   7     6695.89     5790.55    437.06 o 
   1  10   7     4319.38     4881.67    366.82 o 
   2  10   7     5097.84     5231.48    441.43 o 
   3  10   7     4259.22     4613.69    362.60 o 
   4  10   7     1864.44     2030.35    205.35 o 
   5  10   7     3740.70     4161.59    307.94 o 
   6  10   7     1510.23     1648.67    173.12 o 
   7  10   7     1861.32     1940.44    180.45 o 
   8  10   7     1073.91     1028.52    155.61 o 
   9  10   7      397.73      407.20    140.69 o 
  10  10   7      645.68      605.46    147.69 o 
  11  10   7       32.40      146.58    164.90 o 
  12  10   7      181.43      -18.20    204.71 o 
  13  10   7      148.08      136.43    180.51 o 
  14  10   7      208.73      200.13    182.03 o 
 -12  11   7       77.11      -30.24    211.86 o 
 -11  11   7     3635.35     3677.39    345.98 o 
 -10  11   7      107.90      161.14    196.37 o 
  -9  11   7     2851.62     2837.42    308.81 o 
  -8  11   7      389.79      128.19    229.04 o 
  -7  11   7     2594.05     3264.86    357.19 o 
  -6  11   7      229.79      104.35    167.50 o 
  -5  11   7     1994.10     1725.81    213.73 o 
  -4  11   7      771.49      715.69    171.22 o 
  -3  11   7      675.94      461.55    198.71 o 
  -2  11   7      330.88      348.99    208.63 o 
  -1  11   7      211.53      405.28    175.20 o 
   0  11   7        1.65     -119.92    163.33 o 
   1  11   7      165.50       93.48    139.57 o 
   2  11   7      324.96      438.55    163.03 o 
   3  11   7      622.69      674.88    160.65 o 
   4  11   7      855.02      903.76    162.64 o 
   5  11   7     2196.09     2147.10    352.13 o 
   6  11   7      198.35      166.08    156.85 o 
   7  11   7     2971.58     2616.80    274.24 o 
   8  11   7      279.11      235.53    145.58 o 
   9  11   7     2935.83     3725.68    270.79 o 
  10  11   7       39.13      158.03    151.05 o 
  11  11   7     3376.38     3823.79    296.24 o 
  12  11   7      129.79      202.01    181.34 o 
  -9  12   7      416.70      434.10    248.05 o 
  -8  12   7     1235.35     1746.74    510.42 o 
  -7  12   7      413.97      -68.47    216.86 o 
  -6  12   7     1421.51     1688.99    217.87 o 
  -5  12   7      258.90      346.95    178.75 o 
  -4  12   7     2303.55     2400.39    244.15 o 
  -3  12   7      676.67      970.97    236.84 o 
  -2  12   7     3588.85     4715.36    979.99 o 
  -1  12   7      900.38      842.76    225.03 o 
   0  12   7     5573.96     7475.32    982.46 o 
   1  12   7      908.52      667.76    219.59 o 
   2  12   7     3608.43     4005.63    377.37 o 
   3  12   7      519.45      391.41    179.64 o 
   4  12   7     2019.16     1982.81    422.70 o 
   5  12   7      174.77      277.85    166.79 o 
   6  12   7     1391.73     1180.00    212.06 o 
   7  12   7      436.46      164.11    174.51 o 
   8  12   7     1211.99     1304.86    250.77 o 
   9  12   7      463.37      560.31    203.05 o 
  -4  13   7      509.81      331.10    199.09 o 
  -3  13   7      124.03       61.24    186.11 o 
  -2  13   7       60.33     -152.87    233.53 o 
  -1  13   7       48.28      -99.00    233.78 o 
   0  13   7        7.97      -22.93    230.70 o 
   1  13   7       53.67      151.91    216.05 o 
   2  13   7       56.11       65.26    231.51 o 
   3  13   7      130.43      -57.00    235.33 o 
   4  13   7      415.31      158.60    199.00 o 
   0   0   8    14613.60    15394.12   1082.97 o 
   1   0   8        3.96      -27.79     57.43 o 
   2   0   8     8282.05     8100.08    448.99 o 
   3   0   8      337.24      179.20     60.20 o 
   4   0   8     4311.88     4047.73    230.44 o 
   5   0   8     3638.41     3945.15    255.59 o 
   6   0   8     6099.44     6167.64    342.18 o 
   7   0   8     9078.06     9069.19    490.19 o 
   8   0   8      539.75      513.73     75.78 o 
   9   0   8    14103.83    13843.73    761.26 o 
  10   0   8       46.33      127.03     73.45 o 
  11   0   8    13184.86    13426.98    820.89 o 
  12   0   8      250.39      166.25     95.92 o 
  13   0   8    11900.96    12207.05    743.35 o 
  14   0   8       15.97       26.94    111.44 o 
  15   0   8     2405.31     2461.95    196.45 o 
  16   0   8       44.77       99.35    119.81 o 
  17   0   8     1975.40     1985.20    266.79 o 
  18   0   8      599.87      649.90    152.81 o 
  19   0   8     1578.93     1478.53    216.56 o 
  20   0   8     1211.45      934.16    241.65 o 
 -20   1   8      661.23      769.04    196.80 o 
 -19   1   8      162.01       42.24    171.16 o 
 -18   1   8     1059.19      739.16    163.50 o 
 -17   1   8      256.80      144.18    133.29 o 
 -16   1   8     1650.50     1457.24    219.25 o 
 -15   1   8     2213.48     2221.87    190.98 o 
 -14   1   8     2500.95     2688.78    193.47 o 
 -13   1   8     8966.85     9529.25    604.61 o 
 -12   1   8     2459.58     2322.88    181.99 o 
 -11   1   8     8869.93     8527.24    564.02 o 
 -10   1   8     5383.42     5366.37    360.52 o 
  -9   1   8     2481.77     2715.63    233.91 o 
  -8   1   8     6282.18     5843.98    337.91 o 
  -7   1   8     3528.90     3511.12    182.30 o 
  -6   1   8     6967.04     7390.25    517.41 o 
  -5   1   8     4158.38     4327.54    260.19 o 
  -4   1   8     4574.69     5029.80    323.87 o 
  -3   1   8     5137.68     5160.31    303.45 o 
  -2   1   8    11756.58    11888.99    677.80 o 
  -1   1   8     7585.39     7718.37    456.87 o 
   0   1   8    23861.60    23996.63   1185.31 o 
   1   1   8     8319.47     8899.77    458.33 o 
   2   1   8    12464.62    12823.97    677.89 o 
   3   1   8     5988.61     5632.57    304.36 o 
   4   1   8     4690.76     5073.16    288.34 o 
   5   1   8     3502.81     3758.87    229.91 o 
   6   1   8     7661.49     7943.59    422.60 o 
   7   1   8     2608.90     2554.42    177.93 o 
   8   1   8     6474.84     6227.21    338.15 o 
   9   1   8     2017.99     2442.71    160.01 o 
  10   1   8     5628.45     5862.54    320.43 o 
  11   1   8     9236.58     9483.76    505.10 o 
  12   1   8     2294.01     2379.58    182.85 o 
  13   1   8     9306.91     9830.12    604.36 o 
  14   1   8     2231.70     1998.40    253.08 o 
  15   1   8     1894.08     2024.06    206.35 o 
  16   1   8     1382.86     1407.68    183.82 o 
  17   1   8      432.57      214.95    154.29 o 
  18   1   8      992.24      738.05    172.76 o 
  19   1   8      318.31      186.31    167.89 o 
  20   1   8      684.45      641.63    261.20 o 
 -20   2   8     1244.29      617.95    199.34 o 
 -19   2   8      622.30      180.21    174.37 o 
 -18   2   8     1726.27     2003.06    266.00 o 
 -17   2   8     1080.89     1105.91    163.36 o 
 -16   2   8     3282.03     3605.67    240.50 o 
 -15   2   8      704.07      881.55    176.94 o 
 -14   2   8     5745.40     5124.82    361.64 o 
 -13   2   8      395.25      341.66    110.60 o 
 -12   2   8     4789.36     4588.63    323.46 o 
 -11   2   8     3208.54     3394.59    346.34 o 
 -10   2   8     4121.98     4378.56    312.53 o 
  -9   2   8     4140.75     3790.63    260.73 o 
  -8   2   8     5262.49     5405.52    307.05 o 
  -7   2   8     4300.68     4770.34    226.84 o 
  -6   2   8     9812.66    10211.05    605.43 o 
  -5   2   8      682.28      759.08     91.44 o 
  -4   2   8    14920.96    15359.41    951.25 o 
  -3   2   8     9061.17     8976.41    585.42 o 
  -2   2   8     3963.76     3912.21    236.92 o 
  -1   2   8    19569.39    20688.58   1123.32 o 
   0   2   8      179.15      259.70     55.71 o 
   1   2   8    20932.28    20851.93   1122.37 o 
   2   2   8     4388.29     4273.74    236.76 o 
   3   2   8    10817.81     9888.57    524.25 o 
   4   2   8    15269.55    15733.67    850.55 o 
   5   2   8      649.62      781.30    109.74 o 
   6   2   8     9332.07     9551.96    490.33 o 
   7   2   8     3041.86     3261.59    201.03 o 
   8   2   8     5443.29     5377.92    305.82 o 
   9   2   8     3931.69     3993.07    259.65 o 
  10   2   8     4789.53     5265.46    313.24 o 
  11   2   8     3620.08     3757.64    484.74 o 
  12   2   8     4757.97     5077.22    322.00 o 
  13   2   8      719.54      685.81    130.04 o 
  14   2   8     5719.24     5992.59    419.30 o 
  15   2   8      712.31      714.79    148.55 o 
  16   2   8     2847.28     2377.32    266.33 o 
  17   2   8     1203.72     1023.96    178.78 o 
  18   2   8     1545.47     1693.20    218.45 o 
  19   2   8      720.16      529.91    184.94 o 
  20   2   8     1216.88      878.54    193.27 o 
 -20   3   8      526.99      201.11    196.68 o 
 -19   3   8     1350.33     1197.00    217.79 o 
 -18   3   8      237.44      261.69    167.85 o 
 -17   3   8     1043.29     1182.53    184.67 o 
 -16   3   8     1611.01     1775.60    308.73 o 
 -15   3   8      489.99      489.07    128.19 o 
 -14   3   8     2894.44     2905.13    194.10 o 
 -13   3   8      387.72      293.39    116.40 o 
 -12   3   8     4676.92     4283.22    372.51 o 
 -11   3   8      210.09      275.56    131.34 o 
 -10   3   8     8643.44     8040.69    525.17 o 
  -9   3   8     3530.39     3463.01    238.62 o 
  -8   3   8     5007.48     4941.11    307.54 o 
  -7   3   8     5546.73     5688.15    298.86 o 
  -6   3   8     3084.11     3202.28    233.64 o 
  -5   3   8     7257.60     7390.69    461.81 o 
  -4   3   8     2130.78     1727.99    143.48 o 
  -3   3   8    17172.62    17314.66   1104.77 o 
  -2   3   8      447.48      348.23     81.40 o 
  -1   3   8    20736.04    21306.60   1164.39 o 
   0   3   8      169.59       72.33     69.83 o 
   1   3   8    21536.84    21538.41   1163.55 o 
   2   3   8      362.88      352.13     65.31 o 
   3   3   8    18591.06    18687.38    988.34 o 
   4   3   8     1465.76     1450.08    109.92 o 
   5   3   8     7632.98     7324.80    410.06 o 
   6   3   8     2236.52     1869.06    147.95 o 
   7   3   8     5183.17     4897.41    294.66 o 
   8   3   8     4823.04     4704.78    296.00 o 
   9   3   8     3060.28     3439.26    234.98 o 
  10   3   8     8496.24     8683.48    525.16 o 
  11   3   8      192.50      229.29    108.32 o 
  12   3   8     4795.45     4584.11    294.51 o 
  13   3   8      320.87      200.49    105.59 o 
  14   3   8     2171.94     1664.12    433.00 o 
  15   3   8      518.03      396.23    139.48 o 
  16   3   8     1275.47      961.61    176.45 o 
  17   3   8     1138.22      951.64    168.04 o 
  18   3   8      294.68      302.97    163.44 o 
  19   3   8     1477.13     1529.26    227.39 o 
  20   3   8      516.11      360.96    193.62 o 
 -19   4   8      764.79      651.36    194.34 o 
 -18   4   8     1147.97     1245.52    210.46 o 
 -17   4   8     1073.15      851.64    280.88 o 
 -16   4   8     3393.19     3360.55    285.13 o 
 -15   4   8     1927.50     1918.48    265.04 o 
 -14   4   8     3483.07     3768.83    263.69 o 
 -13   4   8     3214.03     3794.88    296.50 o 
 -12   4   8     4454.17     4203.62    307.20 o 
 -11   4   8     3664.83     3762.54    254.85 o 
 -10   4   8     4859.27     4675.77    349.16 o 
  -9   4   8     2948.36     3067.27    206.39 o 
  -8   4   8     2135.23     1912.13    161.66 o 
  -7   4   8      236.98      218.86     94.95 o 
  -6   4   8     2862.91     3068.20    172.11 o 
  -5   4   8      767.26      876.37    146.39 o 
  -4   4   8     6610.25     6716.57    385.31 o 
  -3   4   8     6157.66     6622.07    459.42 o 
  -2   4   8    10097.32    10292.41    631.79 o 
  -1   4   8    14314.75    13899.60    871.46 o 
   0   4   8     6696.05     7179.57    451.01 o 
   1   4   8    14535.32    14482.95    778.01 o 
   2   4   8     9486.08    10144.91    563.29 o 
   3   4   8     7112.93     8005.94    410.14 o 
   4   4   8     5372.50     5687.12    339.78 o 
   5   4   8     1771.89     1627.11    137.10 o 
   6   4   8     1519.22     1796.04    141.85 o 
   7   4   8      607.58      478.59    102.98 o 
   8   4   8     1953.28     1998.52    136.00 o 
   9   4   8     2627.04     2780.17    255.86 o 
  10   4   8     5612.69     6116.39    349.39 o 
  11   4   8     3218.48     3550.93    249.08 o 
  12   4   8     5187.98     4801.00    303.71 o 
  13   4   8     2921.29     2943.32    239.20 o 
  14   4   8     2995.34     3004.52    244.38 o 
  15   4   8     2144.58     1780.38    201.90 o 
  16   4   8     2947.91     3007.63    281.30 o 
  17   4   8     1409.18     1532.94    194.51 o 
  18   4   8     1143.32     1370.87    208.28 o 
  19   4   8      787.07      772.07    194.99 o 
 -19   5   8      502.39      496.30    206.60 o 
 -18   5   8      998.39      957.23    209.04 o 
 -17   5   8      289.79      309.76    183.86 o 
 -16   5   8      571.09      388.87    170.44 o 
 -15   5   8      600.30      688.54    167.29 o 
 -14   5   8      719.39      519.22    136.31 o 
 -13   5   8     2177.82     2641.35    224.24 o 
 -12   5   8      189.20       87.40    111.98 o 
 -11   5   8     5407.57     5026.26    340.37 o 
 -10   5   8     1539.77     1412.10    208.94 o 
  -9   5   8     5549.04     5381.61    331.09 o 
  -8   5   8     5796.24     5574.20    369.81 o 
  -7   5   8     3393.73     3588.47    225.22 o 
  -6   5   8     6644.51     6762.95    476.42 o 
  -5   5   8      888.15      797.33    113.67 o 
  -4   5   8    10589.06    12024.34    704.88 o 
  -3   5   8     1955.22     1857.33    171.35 o 
  -2   5   8    10231.10    10284.27    604.37 o 
  -1   5   8     1177.46     1059.39    135.88 o 
   0   5   8     9460.05    10420.11    748.51 o 
   1   5   8     1527.22     1540.54    153.92 o 
   2   5   8     8932.21     9219.44    604.26 o 
   3   5   8     2680.01     2855.99    173.16 o 
   4   5   8    10466.80    10906.26    705.66 o 
   5   5   8     1161.90     1255.84     96.28 o 
   6   5   8     6454.25     6366.75    363.16 o 
   7   5   8     2828.05     3073.42    288.16 o 
   8   5   8     5966.66     5971.54    328.01 o 
   9   5   8     5022.70     4793.80    289.60 o 
  10   5   8     1627.79     1557.26    140.49 o 
  11   5   8     5272.53     5177.53    299.67 o 
  12   5   8      394.82      366.27    109.24 o 
  13   5   8     2636.06     3068.65    219.92 o 
  14   5   8      867.84      850.73    152.86 o 
  15   5   8      755.81      774.20    138.19 o 
  16   5   8      643.49      382.92    154.82 o 
  17   5   8      346.82      375.25    206.65 o 
  18   5   8     1015.06      812.50    194.25 o 
  19   5   8      484.55      402.01    184.70 o 
 -18   6   8      892.14      538.53    198.73 o 
 -17   6   8     1184.62     1168.37    351.39 o 
 -16   6   8      364.44      225.08    173.12 o 
 -15   6   8     2797.72     2780.81    271.84 o 
 -14   6   8        3.05       72.02    154.33 o 
 -13   6   8     6580.79     6890.34    433.52 o 
 -12   6   8      373.61      393.10    132.40 o 
 -11   6   8     7061.72     7125.66    442.40 o 
 -10   6   8     1534.55     1615.23    154.40 o 
  -9   6   8     5356.13     5368.94    353.46 o 
  -8   6   8     1722.30     1663.72    152.15 o 
  -7   6   8     5610.32     5608.83    372.08 o 
  -6   6   8     1040.11      851.05    140.90 o 
  -5   6   8     2568.48     2940.95    277.57 o 
  -4   6   8     2550.63     2250.33    179.31 o 
  -3   6   8     2192.20     2095.16    147.72 o 
  -2   6   8     8909.67     9294.84    600.36 o 
  -1   6   8      650.15      822.75    256.27 o 
   0   6   8    17542.13    17604.19   1222.45 o 
   1   6   8      564.90      723.89    108.31 o 
   2   6   8     7909.63     7611.53    515.27 o 
   3   6   8     1807.39     1512.36    139.71 o 
   4   6   8     1998.86     1672.65    152.58 o 
   5   6   8     3012.50     3056.48    209.45 o 
   6   6   8      942.27     1076.16    113.32 o 
   7   6   8     5782.70     6071.78    415.23 o 
   8   6   8     1779.82     1501.62    143.00 o 
   9   6   8     4816.14     4956.53    335.06 o 
  10   6   8     1346.32     1326.81    122.58 o 
  11   6   8     6493.95     6533.85    388.96 o 
  12   6   8      303.21      156.96    109.13 o 
  13   6   8     6409.57     6443.94    426.60 o 
  14   6   8       23.11       64.00    124.42 o 
  15   6   8     2932.09     2913.42    227.50 o 
  16   6   8      421.43      632.77    145.86 o 
  17   6   8     1262.17      857.80    192.14 o 
  18   6   8      793.50      563.02    194.72 o 
 -17   7   8      223.55      213.37    193.50 o 
 -16   7   8      651.14      536.83    174.77 o 
 -15   7   8      769.27      630.06    223.73 o 
 -14   7   8     2264.45     1731.94    320.54 o 
 -13   7   8     1961.85     1707.02    208.19 o 
 -12   7   8     3167.91     3079.49    235.61 o 
 -11   7   8     4103.86     4083.51    283.01 o 
 -10   7   8     1072.76     1022.20    160.67 o 
  -9   7   8     2724.47     2847.28    230.06 o 
  -8   7   8     2271.72     2166.50    207.16 o 
  -7   7   8     1709.26     1542.25    176.97 o 
  -6   7   8     3516.05     3669.08    304.75 o 
  -5   7   8     2315.07     2320.42    206.46 o 
  -4   7   8     5158.11     5097.40    382.26 o 
  -3   7   8     2205.97     2373.84    195.23 o 
  -2   7   8     4880.67     5138.81    346.58 o 
  -1   7   8     6864.75     6797.55    492.73 o 
   0   7   8     1346.28     1357.10    152.34 o 
   1   7   8     6983.31     6505.34    492.96 o 
   2   7   8     3975.66     3848.05    339.80 o 
   3   7   8     1885.68     1940.41    161.74 o 
   4   7   8     4704.33     4918.53    328.14 o 
   5   7   8     1960.63     2125.27    169.72 o 
   6   7   8     4079.43     3846.05    259.27 o 
   7   7   8     1572.97     1418.00    137.51 o 
   8   7   8     2990.85     3125.70    206.26 o 
   9   7   8     2861.88     3273.83    249.99 o 
  10   7   8     1298.12     1339.92    139.83 o 
  11   7   8     3886.18     3820.09    302.74 o 
  12   7   8     3064.04     2744.48    260.89 o 
  13   7   8     1942.89     1582.92    188.79 o 
  14   7   8     2043.71     2215.85    217.37 o 
  15   7   8     1069.97     1374.90    188.98 o 
  16   7   8      450.98      482.08    152.97 o 
  17   7   8      277.70      106.27    155.15 o 
 -16   8   8     1700.36     1341.43    244.53 o 
 -15   8   8       48.54       24.94    187.39 o 
 -14   8   8     1537.44     1544.19    405.42 o 
 -13   8   8      231.27      368.78    177.95 o 
 -12   8   8     3569.19     3379.67    548.77 o 
 -11   8   8      726.91      584.22    185.02 o 
 -10   8   8     5944.40     5912.25    400.68 o 
  -9   8   8      523.03      551.75    133.91 o 
  -8   8   8     3730.76     3889.00    289.85 o 
  -7   8   8      790.28      885.79    138.62 o 
  -6   8   8     2535.14     2580.21    376.97 o 
  -5   8   8     2727.53     2820.90    343.51 o 
  -4   8   8     1713.85     2038.28    279.39 o 
  -3   8   8     3379.37     3494.09    357.48 o 
  -2   8   8      882.90     1005.70    138.80 o 
  -1   8   8     4332.98     3938.55    303.19 o 
   0   8   8      387.02      422.72    151.51 o 
   1   8   8     3957.56     3553.26    299.56 o 
   2   8   8     1009.10     1011.50    137.77 o 
   3   8   8     3693.79     3556.98    286.69 o 
   4   8   8     1712.59     1343.77    142.08 o 
   5   8   8     2885.83     2582.50    201.96 o 
   6   8   8     2592.84     2658.73    196.72 o 
   7   8   8      885.00     1117.21    209.88 o 
   8   8   8     4262.42     4238.06    284.36 o 
   9   8   8      360.50      198.52    110.40 o 
  10   8   8     6255.81     6157.74    398.85 o 
  11   8   8      730.33      548.74    131.63 o 
  12   8   8     3400.35     3553.61    426.46 o 
  13   8   8      244.67      252.41    160.54 o 
  14   8   8     1620.08     1734.91    210.67 o 
  15   8   8       83.70       22.79    171.81 o 
  16   8   8     1668.07     2282.26    390.13 o 
 -14   9   8     2265.48     2461.95    282.39 o 
 -13   9   8       87.28       31.20    182.71 o 
 -12   9   8     3030.67     3073.42    374.94 o 
 -11   9   8      374.02      118.73    178.15 o 
 -10   9   8     1625.19     1633.40    197.77 o 
  -9   9   8      675.33      868.77    190.78 o 
  -8   9   8      444.82      343.26    134.94 o 
  -7   9   8     1254.30     1123.17    153.33 o 
  -6   9   8      414.34      453.09    133.69 o 
  -5   9   8     1590.29     1437.79    210.59 o 
  -4   9   8     1203.27     1743.12    326.20 o 
  -3   9   8     4774.97     5264.24    528.96 o 
  -2   9   8     1526.58     1580.07    234.14 o 
  -1   9   8     9074.81     9081.64    817.18 o 
   0   9   8       71.72      142.68    125.83 o 
   1   9   8     8993.30     9100.18    661.78 o 
   2   9   8     1666.98     2089.44    569.03 o 
   3   9   8     4606.97     5141.39    397.97 o 
   4   9   8     1243.72     1543.26    177.01 o 
   5   9   8     1609.38     1600.65    300.60 o 
   6   9   8      634.50      566.90    124.43 o 
   7   9   8     1331.84     1091.07    140.31 o 
   8   9   8      491.97      386.04    126.57 o 
   9   9   8      560.27      359.22    130.25 o 
  10   9   8     1808.40     1871.25    180.54 o 
  11   9   8      388.62       84.46    130.80 o 
  12   9   8     3088.22     2901.79    562.03 o 
  13   9   8       74.65      174.88    172.86 o 
  14   9   8     2035.97     2385.70    264.78 o 
 -13  10   8      991.99     1238.17    226.67 o 
 -12  10   8      554.03      484.11    209.51 o 
 -11  10   8     1528.38     1765.07    244.26 o 
 -10  10   8      768.67      489.00    249.88 o 
  -9  10   8      902.31      679.81    161.77 o 
  -8  10   8     1340.14     1096.63    173.66 o 
  -7  10   8      719.82      752.23    183.10 o 
  -6  10   8     1980.79     1757.19    320.56 o 
  -5  10   8     1645.68     1288.66    179.82 o 
  -4  10   8     1009.18      775.68    205.90 o 
  -3  10   8     1941.56     1671.89    276.68 o 
  -2  10   8     2413.05     2548.43    312.57 o 
  -1  10   8     1958.59     2548.12    431.57 o 
   0  10   8     2154.66     1907.10    255.19 o 
   1  10   8     2211.53     1886.14    323.05 o 
   2  10   8     2682.88     2803.70    334.73 o 
   3  10   8     2266.24     2645.50    312.20 o 
   4  10   8      890.24      875.27    176.23 o 
   5  10   8     1635.47     1257.64    173.29 o 
   6  10   8     1440.05     1080.20    152.24 o 
   7  10   8      604.36      555.51    139.18 o 
   8  10   8     1300.82     1366.10    162.26 o 
   9  10   8     1010.47      782.04    150.49 o 
  10  10   8     1029.67      996.17    162.23 o 
  11  10   8     1685.24     1676.50    297.78 o 
  12  10   8      734.05      881.18    168.39 o 
  13  10   8      910.39      791.82    179.52 o 
 -10  11   8      350.45       59.91    194.37 o 
  -9  11   8     1737.85     1506.38    235.82 o 
  -8  11   8     1286.57     1138.50    244.55 o 
  -7  11   8      647.37      518.39    192.24 o 
  -6  11   8     1910.60     2410.60    758.52 o 
  -5  11   8      317.82      448.37    169.63 o 
  -4  11   8     2601.55     2719.72    420.92 o 
  -3  11   8       50.99        7.53    187.28 o 
  -2  11   8     3994.90     4075.62    848.18 o 
  -1  11   8      733.74      818.21    216.34 o 
   0  11   8     2808.17     2770.06    324.47 o 
   1  11   8      871.90      715.13    241.21 o 
   2  11   8     4293.09     4541.40    432.69 o 
   3  11   8       52.45      -24.77    157.41 o 
   4  11   8     2780.14     2687.73    255.52 o 
   5  11   8      152.40       39.25    152.33 o 
   6  11   8     1703.98     1402.78    197.68 o 
   7  11   8      547.13      486.78    175.90 o 
   8  11   8     1165.96     1141.81    173.48 o 
   9  11   8     1846.25     1671.48    197.44 o 
  10  11   8      296.21       94.61    159.15 o 
  -7  12   8     1031.79     1094.90    313.54 o 
  -6  12   8       53.60      156.43    194.97 o 
  -5  12   8      875.44      772.86    207.22 o 
  -4  12   8      483.02      421.40    186.86 o 
  -3  12   8      652.39      608.50    272.60 o 
  -2  12   8     1660.16     1713.47    270.04 o 
  -1  12   8      975.40      483.88    496.28 o 
   0  12   8     2542.72     2970.43    361.14 o 
   1  12   8     1048.86      966.76    214.83 o 
   2  12   8     1612.61     1139.75    287.47 o 
   3  12   8      495.52      404.60    180.09 o 
   4  12   8      370.57      261.29    176.32 o 
   5  12   8      694.12      600.80    189.73 o 
   6  12   8      118.36        9.92    174.78 o 
   7  12   8      982.39      882.40    315.50 o 
   0   0   9      116.00       91.83     83.26 o 
   1   0   9      372.76      368.80     77.47 o 
   2   0   9      418.64      346.88    107.43 o 
   3   0   9       41.25       47.24     93.19 o 
   4   0   9     1965.70     1818.28    164.73 o 
   5   0   9     3726.88     4075.83    267.89 o 
   6   0   9     4504.65     4829.97    313.25 o 
   7   0   9    10871.41    10239.77    565.03 o 
   8   0   9     2568.39     2331.75    237.76 o 
   9   0   9    24575.95    22986.11   1240.48 o 
  10   0   9       84.21       26.37     89.63 o 
  11   0   9    20956.28    20493.88   1447.03 o 
  12   0   9      164.27       39.57    103.73 o 
  13   0   9     9927.80    10632.59    662.95 o 
  14   0   9       14.32      -14.29    117.53 o 
  15   0   9     2693.67     2644.26    216.09 o 
  16   0   9        6.76       27.31    153.82 o 
  17   0   9     1577.18     1537.27    204.78 o 
  18   0   9       51.55       48.78    178.94 o 
  19   0   9     1445.22     1531.77    273.13 o 
 -19   1   9      588.86      527.09    213.38 o 
 -18   1   9     1699.34     1465.47    177.33 o 
 -17   1   9      337.77      438.16    152.12 o 
 -16   1   9     2333.47     2629.28    319.44 o 
 -15   1   9      494.28      306.58    137.14 o 
 -14   1   9      162.52      155.87    121.19 o 
 -13   1   9      552.55      424.03    113.66 o 
 -12   1   9      564.86      412.92    108.86 o 
 -11   1   9      504.89      601.63    108.18 o 
 -10   1   9     2074.05     2479.43    372.10 o 
  -9   1   9     1676.72     1490.69    131.03 o 
  -8   1   9     2952.69     2828.05    197.34 o 
  -7   1   9     1395.97     1442.93    170.62 o 
  -6   1   9     1899.03     2378.74    261.74 o 
  -5   1   9     3223.29     3959.85    235.21 o 
  -4   1   9     4932.77     5328.39    350.73 o 
  -3   1   9     2216.60     2114.39    205.14 o 
  -2   1   9    20890.50    22429.20   1305.73 o 
  -1   1   9     4568.04     5048.81    313.38 o 
   0   1   9    28902.39    29003.45   1429.41 o 
   1   1   9     5745.91     6053.38    314.89 o 
   2   1   9    20951.10    20820.44   1167.53 o 
   3   1   9     2583.82     2457.02    147.77 o 
   4   1   9     5017.63     5561.22    312.55 o 
   5   1   9     2506.69     3026.74    229.60 o 
   6   1   9     2840.62     2842.03    193.50 o 
   7   1   9     1011.94      858.31     95.51 o 
   8   1   9     3652.02     3723.58    199.02 o 
   9   1   9     1245.78     1327.57    112.52 o 
  10   1   9     1981.78     1987.15    145.40 o 
  11   1   9      386.45      300.44    184.18 o 
  12   1   9      413.40      405.45    129.77 o 
  13   1   9      478.95      399.93    137.46 o 
  14   1   9      128.88       26.56    138.05 o 
  15   1   9      737.84      733.66    153.72 o 
  16   1   9     2202.56     1511.19    223.44 o 
  17   1   9      409.27      274.63    161.76 o 
  18   1   9     1426.56     1028.07    199.66 o 
  19   1   9      563.52      300.02    187.58 o 
 -19   2   9      756.56      507.64    205.56 o 
 -18   2   9     1078.56      794.97    184.15 o 
 -17   2   9      570.01      562.15    161.86 o 
 -16   2   9     2806.09     2646.74    222.14 o 
 -15   2   9      567.22      399.21    131.05 o 
 -14   2   9     7573.92     6817.72    453.80 o 
 -13   2   9      246.47      209.43    117.85 o 
 -12   2   9    11365.21    11558.30    674.07 o 
 -11   2   9     3066.80     3005.66    227.55 o 
 -10   2   9    10679.19    10751.47    642.17 o 
  -9   2   9     4710.46     4336.14    365.33 o 
  -8   2   9     5667.28     5502.13    378.17 o 
  -7   2   9     2269.88     2525.98    165.20 o 
  -6   2   9     4521.46     4688.11    323.33 o 
  -5   2   9     1556.89     1564.80    184.15 o 
  -4   2   9     4906.55     4896.33    341.98 o 
  -3   2   9     1564.81     1453.01    139.46 o 
  -2   2   9     2763.95     2784.27    189.39 o 
  -1   2   9     1244.34     1385.08    117.93 o 
   0   2   9      119.04       95.39     65.73 o 
   1   2   9      863.64      773.31     89.17 o 
   2   2   9     2300.42     2537.16    164.41 o 
   3   2   9     1032.41     1083.89    115.99 o 
   4   2   9     5437.25     5648.72    305.18 o 
   5   2   9     1017.90     1210.00    106.09 o 
   6   2   9     5503.88     5486.47    406.08 o 
   7   2   9     2507.22     2605.63    183.35 o 
   8   2   9     6098.43     6246.47    377.23 o 
   9   2   9     5293.55     5080.30    308.35 o 
  10   2   9    10103.92    10007.59    641.23 o 
  11   2   9     3342.99     3242.87    223.02 o 
  12   2   9    10904.40     9949.40    777.02 o 
  13   2   9      201.91      310.72    130.86 o 
  14   2   9     7533.13     7418.99    526.72 o 
  15   2   9      286.61      229.40    148.30 o 
  16   2   9     2426.31     2459.52    250.06 o 
  17   2   9      650.72      834.09    176.97 o 
  18   2   9      917.95     1132.07    218.11 o 
  19   2   9      789.53     1025.80    199.73 o 
 -19   3   9     2083.70     1821.57    381.62 o 
 -18   3   9      746.80      298.98    187.97 o 
 -17   3   9      433.39      334.34    152.13 o 
 -16   3   9      520.17      555.96    153.01 o 
 -15   3   9      400.33      365.17    134.45 o 
 -14   3   9      400.25      267.90    121.63 o 
 -13   3   9      295.72      241.22    118.44 o 
 -12   3   9      620.69      486.06    117.51 o 
 -11   3   9      381.22      397.12    110.78 o 
 -10   3   9      302.22      339.31    105.43 o 
  -9   3   9     1075.98      949.10    133.41 o 
  -8   3   9     1469.52     1241.35    124.85 o 
  -7   3   9     3194.28     3158.31    233.56 o 
  -6   3   9     1609.41     1461.12    141.23 o 
  -5   3   9     9313.82     8920.49    573.75 o 
  -4   3   9     1110.60     1077.07    120.68 o 
  -3   3   9    16653.48    17372.37   1044.00 o 
  -2   3   9      353.14      310.47     87.62 o 
  -1   3   9    29772.99    30600.85   1772.61 o 
   0   3   9      215.51      248.04    102.25 o 
   1   3   9    28876.58    28397.98   1585.59 o 
   2   3   9      343.87      328.28     72.61 o 
   3   3   9    16924.81    16978.56    932.89 o 
   4   3   9     1126.94     1096.87     98.41 o 
   5   3   9    10045.24     9491.08    511.69 o 
   6   3   9     1603.03     1740.61    143.68 o 
   7   3   9     3544.62     3491.28    228.49 o 
   8   3   9     1176.48      955.83    114.57 o 
   9   3   9      995.24      981.53    114.85 o 
  10   3   9       85.86      230.07     99.88 o 
  11   3   9      317.33      242.88    106.49 o 
  12   3   9      374.30      307.85    110.84 o 
  13   3   9      234.25      226.60    113.75 o 
  14   3   9      566.47      455.71    144.43 o 
  15   3   9      279.80      422.43    154.45 o 
  16   3   9      742.48      705.94    236.36 o 
  17   3   9      432.08      232.19    161.99 o 
  18   3   9      818.94      790.85    188.24 o 
  19   3   9     2023.91     2079.50    239.67 o 
 -18   4   9      702.84      463.37    196.54 o 
 -17   4   9      360.19       70.84    178.40 o 
 -16   4   9     1778.36     1780.07    273.54 o 
 -15   4   9     1765.51     2050.67    196.94 o 
 -14   4   9     3903.38     4223.25    325.03 o 
 -13   4   9     4424.78     4869.61    329.59 o 
 -12   4   9     6414.25     6239.37    410.90 o 
 -11   4   9     4333.86     4182.27    411.51 o 
 -10   4   9     4912.85     5158.34    348.19 o 
  -9   4   9     2481.17     2350.31    298.61 o 
  -8   4   9     4511.48     4972.21    328.49 o 
  -7   4   9     1814.36     1851.38    147.80 o 
  -6   4   9     5068.11     5454.77    677.05 o 
  -5   4   9      975.31      859.88    206.12 o 
  -4   4   9     2822.56     3412.89    286.65 o 
  -3   4   9     2131.11     2006.64    174.75 o 
  -2   4   9     1988.17     1969.63    205.58 o 
  -1   4   9     1633.46     1658.59    170.72 o 
   0   4   9      582.11      748.75    193.80 o 
   1   4   9     1415.64     1372.15    156.64 o 
   2   4   9     2462.57     2613.72    169.53 o 
   3   4   9     2567.75     2627.86    173.02 o 
   4   4   9     2602.79     2873.21    186.21 o 
   5   4   9     1718.09     1474.74    131.32 o 
   6   4   9     4111.01     4115.38    259.97 o 
   7   4   9     1615.59     1346.25    118.46 o 
   8   4   9     5092.06     4946.33    324.87 o 
   9   4   9     1941.50     2390.79    176.59 o 
  10   4   9     5044.79     5402.77    349.59 o 
  11   4   9     4411.20     4196.81    282.90 o 
  12   4   9     6896.96     6337.11    406.85 o 
  13   4   9     4711.69     4675.25    324.78 o 
  14   4   9     3782.84     3935.99    284.30 o 
  15   4   9     2040.93     2206.14    223.89 o 
  16   4   9     1679.66     1561.15    202.32 o 
  17   4   9      463.77      400.22    173.44 o 
  18   4   9      870.65      969.60    197.93 o 
 -18   5   9      796.27      798.82    215.00 o 
 -17   5   9      439.11      525.38    192.58 o 
 -16   5   9      499.51      599.07    184.07 o 
 -15   5   9      463.17      290.47    165.92 o 
 -14   5   9      243.95       29.77    133.91 o 
 -13   5   9       51.65      140.55    133.66 o 
 -12   5   9       88.57       52.84    123.56 o 
 -11   5   9      472.13      111.92    119.03 o 
 -10   5   9      575.92      422.43    119.17 o 
  -9   5   9     1584.16     1669.26    161.60 o 
  -8   5   9     3457.41     3139.47    250.14 o 
  -7   5   9     1092.26      960.86    130.60 o 
  -6   5   9     4718.23     4463.86    354.26 o 
  -5   5   9     2032.97     2010.00    180.72 o 
  -4   5   9     8534.40     8737.20    531.25 o 
  -3   5   9     2863.36     3005.31    203.68 o 
  -2   5   9    13929.74    14050.55    793.70 o 
  -1   5   9     1738.28     1453.41    161.30 o 
   0   5   9    15076.62    14902.28   1060.59 o 
   1   5   9     1497.36     1774.20    160.81 o 
   2   5   9    11993.06    11564.22    915.58 o 
   3   5   9     2570.44     2494.16    195.19 o 
   4   5   9     8311.94     8249.29    531.22 o 
   5   5   9     1727.57     1598.15    195.99 o 
   6   5   9     4599.20     4578.65    301.76 o 
   7   5   9     1406.36     1224.95    122.83 o 
   8   5   9     3750.06     3728.04    217.32 o 
   9   5   9     1676.81     1689.93    143.86 o 
  10   5   9      574.29      625.11    126.40 o 
  11   5   9      462.59      417.48    106.75 o 
  12   5   9       48.14      157.31    110.76 o 
  13   5   9       20.13      -38.77    118.42 o 
  14   5   9      186.25      170.16    139.32 o 
  15   5   9      262.52      195.87    154.32 o 
  16   5   9      683.91      619.61    169.62 o 
  17   5   9      281.17      157.23    185.58 o 
  18   5   9      830.92      650.51    235.82 o 
 -17   6   9      732.89      544.32    203.99 o 
 -16   6   9      270.28      211.67    188.22 o 
 -15   6   9     3315.14     3214.59    407.13 o 
 -14   6   9      147.88       81.72    140.27 o 
 -13   6   9     8264.55     8812.02    587.00 o 
 -12   6   9        0.27      103.90    129.50 o 
 -11   6   9    10544.50    11502.63    709.23 o 
 -10   6   9      728.70      786.29    131.82 o 
  -9   6   9     7421.69     7603.52    472.84 o 
  -8   6   9      887.68     1156.13    162.79 o 
  -7   6   9     4288.03     4513.30    729.50 o 
  -6   6   9      825.64      990.98    151.25 o 
  -5   6   9     2754.18     2862.05    464.35 o 
  -4   6   9      991.70     1191.19    400.10 o 
  -3   6   9     2277.70     2063.17    173.31 o 
  -2   6   9     1184.97     1311.57    158.30 o 
  -1   6   9      194.35       73.66    107.67 o 
   0   6   9       51.26       61.56    105.98 o 
   1   6   9      202.71      146.13    107.88 o 
   2   6   9     1723.48     1706.61    300.94 o 
   3   6   9     2418.06     2281.78    196.42 o 
   4   6   9      936.58      831.61    118.56 o 
   5   6   9     3184.37     3040.05    209.36 o 
   6   6   9      848.80      822.85    113.92 o 
   7   6   9     3790.36     3861.80    278.02 o 
   8   6   9      874.93      860.60    123.86 o 
   9   6   9     6596.54     7223.14    471.15 o 
  10   6   9      621.48      516.86    119.46 o 
  11   6   9    10799.05    11217.87    822.39 o 
  12   6   9       17.82      106.69    137.90 o 
  13   6   9     8617.34     9696.92    679.05 o 
  14   6   9       77.16       91.23    136.88 o 
  15   6   9     3388.86     3404.83    325.31 o 
  16   6   9      217.97        8.52    164.36 o 
  17   6   9      885.53      668.00    195.00 o 
 -16   7   9      631.49      809.01    211.68 o 
 -15   7   9      312.38      141.80    176.47 o 
 -14   7   9      151.17      242.22    170.49 o 
 -13   7   9      215.21      180.36    146.72 o 
 -12   7   9       12.29        5.31    138.22 o 
 -11   7   9     1265.35     1338.45    176.30 o 
 -10   7   9      231.18      119.95    132.28 o 
  -9   7   9     1710.76     1548.96    187.59 o 
  -8   7   9     1277.11      966.36    148.01 o 
  -7   7   9     1389.97     1479.34    260.69 o 
  -6   7   9     3600.76     3449.53    311.56 o 
  -5   7   9     1150.48     1581.74    322.32 o 
  -4   7   9     4494.46     5335.27    373.12 o 
  -3   7   9     3712.25     3271.71    399.34 o 
  -2   7   9     5526.87     5867.19    459.32 o 
  -1   7   9     8747.40     9667.81    695.62 o 
   0   7   9     3955.24     4469.51    346.63 o 
   1   7   9     9267.01     9507.50    694.26 o 
   2   7   9     4797.58     4536.75    390.27 o 
   3   7   9     4452.11     4677.14    446.34 o 
   4   7   9     4383.17     4263.03    362.39 o 
   5   7   9     1261.13     1312.54    192.26 o 
   6   7   9     4068.56     4349.03    348.45 o 
   7   7   9     1050.67      995.39    235.10 o 
   8   7   9     1576.70     1693.27    148.91 o 
   9   7   9     1658.71     1522.89    209.26 o 
  10   7   9      289.92      354.43    122.63 o 
  11   7   9     1324.67     1434.30    209.11 o 
  12   7   9       22.32      -73.11    148.42 o 
  13   7   9      361.37      297.06    151.99 o 
  14   7   9      173.76      249.22    167.46 o 
  15   7   9      298.48      228.21    178.47 o 
  16   7   9      440.87      361.13    195.73 o 
 -15   8   9      278.08      221.78    205.55 o 
 -14   8   9     1741.60     1513.40    252.48 o 
 -13   8   9      431.41      761.23    241.47 o 
 -12   8   9     4410.15     4772.85    481.39 o 
 -11   8   9      699.56      618.86    154.12 o 
 -10   8   9     8658.44     8433.80    616.97 o 
  -9   8   9      770.35      685.17    140.09 o 
  -8   8   9     6233.81     6039.62    437.67 o 
  -7   8   9      676.78      577.27    134.99 o 
  -6   8   9     2676.38     2581.12    267.25 o 
  -5   8   9     1189.58     1428.90    177.35 o 
  -4   8   9      686.80      797.62    204.04 o 
  -3   8   9      911.58      917.92    287.56 o 
  -2   8   9       95.24       72.29    165.14 o 
  -1   8   9      142.31      234.01    185.48 o 
   0   8   9        4.88       20.15    122.01 o 
   1   8   9      187.26      125.75    123.67 o 
   2   8   9      141.48      -22.08    121.62 o 
   3   8   9      769.20      620.92    134.09 o 
   4   8   9      688.53      764.24    140.45 o 
   5   8   9     1005.60      970.11    156.16 o 
   6   8   9     2937.44     3345.50    306.90 o 
   7   8   9      453.39      678.49    128.47 o 
   8   8   9     6719.39     7180.96    437.27 o 
   9   8   9      875.42      667.88    136.17 o 
  10   8   9     8658.48     8127.82    529.91 o 
  11   8   9      811.99      752.38    148.82 o 
  12   8   9     4273.30     4309.99    320.82 o 
  13   8   9      377.80      547.04    178.24 o 
  14   8   9     1674.08     1376.89    278.76 o 
  15   8   9      207.49      -29.78    181.55 o 
 -13   9   9       75.10      137.35    198.81 o 
 -12   9   9      134.76       29.44    194.99 o 
 -11   9   9      583.04      787.11    203.97 o 
 -10   9   9      215.04      233.37    149.04 o 
  -9   9   9      649.42      477.66    155.67 o 
  -8   9   9      249.72      139.63    145.30 o 
  -7   9   9      467.87      296.56    145.83 o 
  -6   9   9      504.39      264.89    138.52 o 
  -5   9   9      481.95      577.13    205.90 o 
  -4   9   9      694.49      885.64    200.39 o 
  -3   9   9     4845.89     4208.53    502.82 o 
  -2   9   9      561.63      352.79    186.93 o 
  -1   9   9    13837.43    13198.83   1812.57 o 
   0   9   9      390.67      357.55    140.25 o 
   1   9   9    14139.68    15131.81   1049.40 o 
   2   9   9      433.82      601.90    147.90 o 
   3   9   9     5207.59     5765.70    407.85 o 
   4   9   9      566.74      367.94    159.82 o 
   5   9   9      691.10      786.60    148.76 o 
   6   9   9      430.03      688.03    154.85 o 
   7   9   9      652.33      480.46    132.02 o 
   8   9   9      208.82      294.84    130.01 o 
   9   9   9      612.56      550.90    142.68 o 
  10   9   9      251.83      209.61    138.35 o 
  11   9   9      517.42      639.57    156.52 o 
  12   9   9      178.01      244.28    155.92 o 
  13   9   9       41.62       43.20    187.60 o 
 -11  10   9     2198.01     1981.31    265.05 o 
 -10  10   9     2067.80     2108.74    260.25 o 
  -9  10   9     1861.07     1690.83    198.57 o 
  -8  10   9     1968.14     2121.18    217.64 o 
  -7  10   9     1183.36     1074.59    203.22 o 
  -6  10   9     1457.68     1820.38    222.90 o 
  -5  10   9      713.30      334.40    203.00 o 
  -4  10   9      637.36      556.17    195.99 o 
  -3  10   9      586.65      210.64    200.39 o 
  -2  10   9      361.59      274.75    190.89 o 
  -1  10   9      428.68       36.79    185.59 o 
   0  10   9      129.11      155.39    193.58 o 
   1  10   9      291.79      453.61    161.86 o 
   2  10   9      169.84      254.58    142.03 o 
   3  10   9      669.36      547.57    189.56 o 
   4  10   9      395.21      175.38    143.89 o 
   5  10   9      796.13      672.33    198.32 o 
   6  10   9     1371.03     1638.03    206.46 o 
   7  10   9     1179.27     1055.83    183.93 o 
   8  10   9     2232.49     2231.13    506.84 o 
   9  10   9     1597.67     1543.95    278.98 o 
  10  10   9     2236.97     2341.36    393.66 o 
  11  10   9     1993.93     2185.41    218.39 o 
  -8  11   9      637.72      658.80    240.56 o 
  -7  11   9      268.57      364.97    200.58 o 
  -6  11   9     1741.36     1477.77    278.85 o 
  -5  11   9       52.05       98.95    186.64 o 
  -4  11   9     2992.75     3059.38   1029.00 o 
  -3  11   9      121.99      274.72    220.07 o 
  -2  11   9     4795.49     5281.09    927.30 o 
  -1  11   9      856.27     1542.33    426.80 o 
   0  11   9     5927.74     6173.87    599.22 o 
   1  11   9      932.37      980.94    224.63 o 
   2  11   9     4662.22     5182.06   1192.65 o 
   3  11   9       86.50      179.59    162.42 o 
   4  11   9     2695.31     2372.01    252.03 o 
   5  11   9      115.15      -13.41    158.04 o 
   6  11   9     1544.10     1805.59    219.79 o 
   7  11   9      394.36      218.06    178.12 o 
   8  11   9      756.10      568.97    189.95 o 
  -4  12   9      256.07      292.96    194.59 o 
  -3  12   9      350.53       56.85    229.52 o 
  -2  12   9      152.87       73.41    225.25 o 
  -1  12   9       23.83      -50.77    234.80 o 
   0  12   9       98.56       50.24    224.28 o 
   1  12   9       77.84     -131.16    230.50 o 
   2  12   9      194.21      158.69    232.60 o 
   3  12   9      222.14      208.73    237.19 o 
   4  12   9      322.39      315.89    190.47 o 
   0   0  10     8679.62    10335.54    726.55 o 
   1   0  10      473.41      219.42     78.54 o 
   2   0  10    10277.98    10913.72    674.77 o 
   3   0  10     1506.54     1354.99    128.92 o 
   4   0  10    14094.75    14236.34    869.31 o 
   5   0  10     1153.23     1314.56    127.78 o 
   6   0  10    12142.45    12214.07    755.08 o 
   7   0  10      132.55       76.52     79.34 o 
   8   0  10     1478.79     1558.03    135.49 o 
   9   0  10     2109.00     1907.07    145.76 o 
  10   0  10       28.46       88.66    102.99 o 
  11   0  10     2354.79     2581.30    202.62 o 
  12   0  10      331.00      298.35    169.69 o 
  13   0  10      922.98     1021.41    189.86 o 
  14   0  10       15.01      214.16    146.80 o 
  15   0  10      349.55      270.54    154.41 o 
  16   0  10       22.09      144.00    170.37 o 
  17   0  10      213.78      125.70    184.46 o 
  18   0  10      848.81      591.45    202.39 o 
 -18   1  10      505.90      453.37    205.89 o 
 -17   1  10     1129.50     1159.63    212.36 o 
 -16   1  10      776.63      621.37    160.95 o 
 -15   1  10     3546.57     3703.79    298.90 o 
 -14   1  10     1486.00     1110.00    187.13 o 
 -13   1  10     7840.07     8138.55    511.69 o 
 -12   1  10     2605.48     2535.31    225.22 o 
 -11   1  10     7643.56     7596.99    490.50 o 
 -10   1  10     4152.72     4959.42    330.14 o 
  -9   1  10     5986.41     6447.95    413.62 o 
  -8   1  10     3475.29     3712.80    219.76 o 
  -7   1  10     4521.52     4892.88    291.00 o 
  -6   1  10     1330.44     1203.28    134.14 o 
  -5   1  10     2383.48     2665.59    222.68 o 
  -4   1  10     1509.89     1194.17    118.75 o 
  -3   1  10      866.79     1063.22    180.99 o 
  -2   1  10     3776.86     3720.78    289.50 o 
  -1   1  10      376.42      366.88     92.65 o 
   0   1  10     4007.31     3472.64    224.60 o 
   1   1  10      357.06      232.23     78.29 o 
   2   1  10     3490.15     3606.83    217.54 o 
   3   1  10     1172.84     1155.43    126.52 o 
   4   1  10     1223.60     1037.15    118.43 o 
   5   1  10     2868.96     3770.60    226.60 o 
   6   1  10     1660.67     1734.70    123.61 o 
   7   1  10     4713.09     4702.12    312.38 o 
   8   1  10     3619.86     3579.35    327.44 o 
   9   1  10     5893.04     6387.30    413.43 o 
  10   1  10     4003.41     4320.71    434.96 o 
  11   1  10     7394.07     8041.55    650.51 o 
  12   1  10     2168.22     1873.02    282.12 o 
  13   1  10     7847.92     7858.89    592.65 o 
  14   1  10     1293.50     1461.58    183.96 o 
  15   1  10     3590.94     2988.14    295.29 o 
  16   1  10      724.63      512.59    182.65 o 
  17   1  10     1011.83     1358.09    326.55 o 
  18   1  10      418.18      456.43    192.73 o 
 -18   2  10      414.98       34.68    166.83 o 
 -17   2  10      914.88      634.34    171.50 o 
 -16   2  10       65.51       71.60    145.55 o 
 -15   2  10      353.42      564.87    201.93 o 
 -14   2  10      516.05      519.50    140.65 o 
 -13   2  10      337.36      367.31    130.94 o 
 -12   2  10     2020.72     1868.59    227.81 o 
 -11   2  10      378.48      264.38    112.09 o 
 -10   2  10     1907.94     1793.75    160.84 o 
  -9   2  10      413.58      338.62    113.21 o 
  -8   2  10     1343.77     1220.52    234.43 o 
  -7   2  10      805.38      904.72    146.42 o 
  -6   2  10     3709.18     3974.99    280.59 o 
  -5   2  10     4141.06     3888.02    303.05 o 
  -4   2  10     5287.27     5889.34    384.85 o 
  -3   2  10    10178.14    11489.64    698.29 o 
  -2   2  10     2851.26     2911.45    191.44 o 
  -1   2  10    17537.50    18236.67   1143.01 o 
   0   2  10     1519.80     1598.06    182.98 o 
   1   2  10    17467.84    19145.77   1142.72 o 
   2   2  10     2404.10     2458.28    168.79 o 
   3   2  10    10789.26    11213.40    623.06 o 
   4   2  10     5838.24     6170.20    383.16 o 
   5   2  10     4451.50     5279.72    303.52 o 
   6   2  10     4061.88     3970.93    281.12 o 
   7   2  10      831.84     1080.11    150.74 o 
   8   2  10     1332.10     1434.52    134.68 o 
   9   2  10      695.83      812.29    154.13 o 
  10   2  10     1738.51     1847.18    160.79 o 
  11   2  10      477.27      397.42    112.79 o 
  12   2  10     1899.28     1709.44    241.18 o 
  13   2  10      175.42      247.64    147.01 o 
  14   2  10      536.79      782.71    163.09 o 
  15   2  10      109.85      104.36    154.81 o 
  16   2  10      105.19      278.99    173.03 o 
  17   2  10      978.65     1027.30    190.95 o 
  18   2  10      383.99      403.26    190.64 o 
 -18   3  10     1676.21     1609.78    247.31 o 
 -17   3  10      101.46       87.72    160.90 o 
 -16   3  10     2331.57     2331.97    280.20 o 
 -15   3  10      439.16      237.71    141.60 o 
 -14   3  10     3737.95     3992.03    295.88 o 
 -13   3  10      155.42      -14.11    125.28 o 
 -12   3  10     3999.24     4277.21    319.91 o 
 -11   3  10      182.28      196.03    120.03 o 
 -10   3  10     7816.85     7368.43    519.94 o 
  -9   3  10     1398.36     1361.74    140.47 o 
  -8   3  10    10989.26    11572.37    794.77 o 
  -7   3  10     1497.96     1392.67    176.46 o 
  -6   3  10     6430.14     7210.84    457.81 o 
  -5   3  10      685.20      654.08    112.31 o 
  -4   3  10     1260.31     1349.25    133.61 o 
  -3   3  10     2158.39     1981.38    154.79 o 
  -2   3  10      554.90      663.66    198.18 o 
  -1   3  10     3761.87     3602.88    251.98 o 
   0   3  10      113.44      178.87    108.99 o 
   1   3  10     3152.46     3737.52    292.03 o 
   2   3  10      803.04      722.39    103.76 o 
   3   3  10     1620.25     1663.70    133.45 o 
   4   3  10     1164.62     1324.19    150.10 o 
   5   3  10      919.37      783.37    137.36 o 
   6   3  10     6684.44     7225.06    453.58 o 
   7   3  10     1631.39     1787.45    174.78 o 
   8   3  10    11599.58    12569.19    741.09 o 
   9   3  10     1374.16     1283.66    194.51 o 
  10   3  10     8793.07     9216.83    521.71 o 
  11   3  10      125.76      131.26    115.28 o 
  12   3  10     4484.35     4968.68    319.03 o 
  13   3  10      177.42       86.66    135.45 o 
  14   3  10     3571.91     3375.49    317.46 o 
  15   3  10      486.79      505.97    169.12 o 
  16   3  10     2388.81     2403.94    320.46 o 
  17   3  10       86.60        7.58    174.01 o 
  18   3  10     1911.28     2141.83    268.58 o 
 -17   4  10      657.05      540.97    190.38 o 
 -16   4  10      472.26      749.44    169.64 o 
 -15   4  10      302.51      146.80    146.95 o 
 -14   4  10      567.15      360.37    142.44 o 
 -13   4  10      157.59      -32.46    135.19 o 
 -12   4  10     1862.42     1904.19    338.49 o 
 -11   4  10      813.16     1018.86    169.26 o 
 -10   4  10     1857.67     1681.72    255.55 o 
  -9   4  10     1348.33     1460.77    325.90 o 
  -8   4  10     1528.00     1408.75    149.43 o 
  -7   4  10     1806.43     1783.09    181.18 o 
  -6   4  10     1148.45     1021.37    153.07 o 
  -5   4  10     2163.35     2517.34    193.37 o 
  -4   4  10     2186.42     1991.59    213.32 o 
  -3   4  10     8487.30     9239.85    607.12 o 
  -2   4  10     6079.59     6258.39    480.01 o 
  -1   4  10    14541.70    15994.88   1126.34 o 
   0   4  10    10538.10    10321.03    745.69 o 
   1   4  10    14542.96    15614.99   1125.29 o 
   2   4  10     5517.65     5908.77    448.99 o 
   3   4  10     9094.02    10443.28    704.54 o 
   4   4  10     1656.77     1635.32    147.26 o 
   5   4  10     2173.17     2227.81    243.87 o 
   6   4  10     1078.35     1063.32    142.29 o 
   7   4  10     1469.43     1385.74    143.01 o 
   8   4  10     1619.24     1305.61    147.88 o 
   9   4  10     1268.65     1269.09    140.64 o 
  10   4  10     1754.18     1955.64    214.33 o 
  11   4  10      794.48      546.28    141.97 o 
  12   4  10     1933.29     1259.98    157.68 o 
  13   4  10      316.65      303.88    127.08 o 
  14   4  10      458.18      325.02    158.86 o 
  15   4  10      342.60      311.84    162.40 o 
  16   4  10      628.41      248.69    178.16 o 
  17   4  10      664.76      286.69    183.24 o 
 -16   5  10      627.88      920.78    201.07 o 
 -15   5  10     1958.69     1529.89    195.13 o 
 -14   5  10      275.50      188.32    146.83 o 
 -13   5  10     1938.05     1873.32    195.49 o 
 -12   5  10      283.92      302.77    178.26 o 
 -11   5  10     6205.91     6410.78    423.75 o 
 -10   5  10     1509.86     1446.53    157.11 o 
  -9   5  10     9564.71     9621.33    623.87 o 
  -8   5  10     2124.66     1935.50    199.81 o 
  -7   5  10     6592.58     7548.94    605.36 o 
  -6   5  10     1572.21     1662.78    168.22 o 
  -5   5  10     1274.22     1131.71    182.81 o 
  -4   5  10      564.86      477.67    131.86 o 
  -3   5  10       94.07      -11.88    102.05 o 
  -2   5  10     1598.26     2277.99    184.82 o 
  -1   5  10      883.56      870.42    231.08 o 
   0   5  10     3472.26     3479.41    408.01 o 
   1   5  10      626.55      281.20    122.61 o 
   2   5  10     1529.31     1443.85    270.01 o 
   3   5  10       47.68       89.91    108.26 o 
   4   5  10      512.27      345.48    113.97 o 
   5   5  10     1068.29     1007.19    125.02 o 
   6   5  10     1100.05      901.39    127.35 o 
   7   5  10     6464.90     6480.34    434.68 o 
   8   5  10     1859.91     1983.79    193.13 o 
   9   5  10     9348.71    10384.76    721.15 o 
  10   5  10     1350.93     1334.31    203.94 o 
  11   5  10     6235.01     6521.47    484.30 o 
  12   5  10      248.93      163.19    120.40 o 
  13   5  10     2201.23     2213.26    204.38 o 
  14   5  10      174.22      140.06    140.92 o 
  15   5  10     1892.39     1952.35    220.54 o 
  16   5  10      687.56      519.07    225.66 o 
 -16   6  10      519.37      481.69    206.73 o 
 -15   6  10      487.90      687.48    196.91 o 
 -14   6  10       74.29      -68.20    158.43 o 
 -13   6  10     1069.96     1128.79    169.39 o 
 -12   6  10      397.79      481.34    149.81 o 
 -11   6  10     1144.43     1144.28    156.99 o 
 -10   6  10      327.30      476.50    146.71 o 
  -9   6  10      791.53      323.28    136.40 o 
  -8   6  10      716.84      703.41    146.60 o 
  -7   6  10      648.00      746.86    134.76 o 
  -6   6  10     3192.20     3947.37    305.81 o 
  -5   6  10     2016.78     2099.85    203.53 o 
  -4   6  10     6791.54     6136.87    473.57 o 
  -3   6  10     1469.83     1216.62    173.62 o 
  -2   6  10     8861.33     8804.32    636.05 o 
  -1   6  10       99.57      144.36    113.35 o 
   0   6  10     9329.13     9537.21    695.48 o 
   1   6  10      133.25       87.02    116.67 o 
   2   6  10     8428.23     8773.08    635.78 o 
   3   6  10     1622.98     1724.68    171.71 o 
   4   6  10     6527.12     6388.55    469.54 o 
   5   6  10     1737.97     1918.84    371.54 o 
   6   6  10     3336.04     3394.62    253.94 o 
   7   6  10      518.61      570.83    120.06 o 
   8   6  10      800.37      631.77    126.72 o 
   9   6  10      886.84     1044.21    154.23 o 
  10   6  10      309.10      160.34    144.16 o 
  11   6  10     1288.09      916.33    169.33 o 
  12   6  10      457.89      414.94    159.82 o 
  13   6  10     1182.43     1100.71    186.78 o 
  14   6  10       67.12      248.22    174.67 o 
  15   6  10      396.03      306.07    186.18 o 
  16   6  10      573.49      302.81    236.03 o 
 -14   7  10     1708.63     1622.12    226.10 o 
 -13   7  10     1805.82     1503.49    208.06 o 
 -12   7  10     2462.95     2037.58    211.00 o 
 -11   7  10     4343.06     4391.12    371.79 o 
 -10   7  10     1806.13     1407.14    212.47 o 
  -9   7  10     4884.08     5126.47    362.18 o 
  -8   7  10     1626.82     1652.38    184.55 o 
  -7   7  10     3083.28     2741.95    220.31 o 
  -6   7  10     1088.89      930.17    313.90 o 
  -5   7  10      781.51      878.02    210.67 o 
  -4   7  10      876.75      844.44    157.31 o 
  -3   7  10      363.21      202.18    171.99 o 
  -2   7  10     1785.12     1450.09    251.03 o 
  -1   7  10      993.25     1171.26    156.30 o 
   0   7  10      496.55      313.00    191.15 o 
   1   7  10     1226.97      983.21    309.15 o 
   2   7  10     1999.30     1710.77    182.48 o 
   3   7  10      758.67      713.54    152.13 o 
   4   7  10      766.80      759.51    199.01 o 
   5   7  10      643.35      776.72    216.46 o 
   6   7  10     1209.51     1097.22    152.70 o 
   7   7  10     2905.52     2562.37    212.57 o 
   8   7  10     1875.11     1799.16    170.81 o 
   9   7  10     5078.41     5463.68    358.88 o 
  10   7  10     1811.19     2340.09    362.70 o 
  11   7  10     4253.55     4249.25    568.32 o 
  12   7  10     2623.23     2442.16    238.12 o 
  13   7  10     2008.59     2299.22    234.04 o 
  14   7  10     1575.46     1588.22    221.12 o 
 -13   8  10       76.15      -69.62    189.46 o 
 -12   8  10     1032.05     1098.89    180.65 o 
 -11   8  10       15.51      -46.80    152.78 o 
 -10   8  10     1273.12     1216.39    248.10 o 
  -9   8  10       82.86       15.99    147.01 o 
  -8   8  10      552.51      716.01    151.97 o 
  -7   8  10     1700.38     1730.99    280.94 o 
  -6   8  10      386.95      379.19    160.97 o 
  -5   8  10     5399.07     5407.73    429.95 o 
  -4   8  10      526.96      290.93    214.32 o 
  -3   8  10     6447.66     6127.55    618.14 o 
  -2   8  10      740.42      984.58    203.32 o 
  -1   8  10     3446.08     2868.57    350.21 o 
   0   8  10      990.57     1091.27    178.45 o 
   1   8  10     3816.89     3637.57    286.65 o 
   2   8  10      764.93      985.83    156.06 o 
   3   8  10     7042.07     6962.25    501.93 o 
   4   8  10      478.99      562.52    136.84 o 
   5   8  10     5520.35     5573.68    434.44 o 
   6   8  10      438.08      345.97    140.05 o 
   7   8  10     1480.02     1496.53    191.50 o 
   8   8  10      567.12      606.29    135.91 o 
   9   8  10       71.15     -141.14    133.02 o 
  10   8  10     1286.68     1099.34    201.86 o 
  11   8  10       45.42       60.96    161.70 o 
  12   8  10      969.59      896.76    209.77 o 
  13   8  10       33.54      -25.65    183.28 o 
 -11   9  10      263.28      114.04    163.54 o 
 -10   9  10     2459.87     2589.27    272.36 o 
  -9   9  10      383.93      457.64    161.16 o 
  -8   9  10     1818.78     1526.56    191.25 o 
  -7   9  10      281.23      175.21    155.32 o 
  -6   9  10     1548.19     1340.81    204.20 o 
  -5   9  10      409.62      145.53    207.20 o 
  -4   9  10     1179.75     1700.21    250.48 o 
  -3   9  10      585.62      488.95    207.53 o 
  -2   9  10      814.36      771.48    214.04 o 
  -1   9  10     1071.13     1302.74    212.64 o 
   0   9  10       25.68      115.22    173.48 o 
   1   9  10      994.61     1003.22    214.14 o 
   2   9  10      626.28      575.60    162.71 o 
   3   9  10      717.69      458.87    154.63 o 
   4   9  10     1048.85      927.97    173.54 o 
   5   9  10      565.70      260.00    154.59 o 
   6   9  10     1623.50     1217.01    201.61 o 
   7   9  10      295.69      243.74    152.58 o 
   8   9  10     1783.02     1738.86    212.15 o 
   9   9  10      431.11      497.29    174.07 o 
  10   9  10     2429.02     2530.37    235.46 o 
  11   9  10      244.56      117.87    176.64 o 
  -9  10  10      289.11      337.38    182.72 o 
  -8  10  10      342.99      152.61    167.23 o 
  -7  10  10      565.48      438.14    199.81 o 
  -6  10  10      789.56      643.34    201.17 o 
  -5  10  10     1789.56     1339.00    266.99 o 
  -4  10  10     1861.89     1876.47    281.02 o 
  -3  10  10     2477.54     2764.71    594.40 o 
  -2  10  10     2626.90     2108.76    316.80 o 
  -1  10  10     1984.19     1935.19    286.46 o 
   0  10  10     2256.35     2548.45    319.65 o 
   1  10  10     1962.76     1608.50    267.88 o 
   2  10  10     2442.73     2708.16    547.24 o 
   3  10  10     2699.93     2741.65    264.38 o 
   4  10  10     1747.98     1569.26    206.88 o 
   5  10  10     1801.26     1826.20    349.05 o 
   6  10  10      648.00      677.29    182.43 o 
   7  10  10      549.17      472.52    180.89 o 
   8  10  10      424.67      360.63    183.02 o 
   9  10  10      128.26      145.60    184.03 o 
  -5  11  10      506.89      395.18    208.19 o 
  -4  11  10      417.49      150.37    242.54 o 
  -3  11  10       26.43      -10.19    232.11 o 
  -2  11  10      725.39     1060.51    257.86 o 
  -1  11  10        1.73      244.96    225.72 o 
   0  11  10     1507.69     1032.55    265.83 o 
   1  11  10        4.74       -2.13    218.00 o 
   2  11  10      623.04      644.70    238.65 o 
   3  11  10        7.95      -30.34    170.58 o 
   4  11  10      309.02      221.44    179.69 o 
   5  11  10      389.22      312.85    191.12 o 
   0   0  11     5982.20     6294.97    820.37 o 
   1   0  11      450.99      255.55    100.36 o 
   2   0  11     9134.85     9491.78    593.21 o 
   3   0  11      827.58      826.95    115.68 o 
   4   0  11     9516.71    10558.16    659.08 o 
   5   0  11       24.24       88.34    101.33 o 
   6   0  11     6284.88     6801.81    432.93 o 
   7   0  11     2836.11     3186.95    203.84 o 
   8   0  11     1298.83     1416.08    232.97 o 
   9   0  11     5768.70     6130.87    501.90 o 
  10   0  11      357.35      240.31    152.86 o 
  11   0  11     2887.80     2986.49    268.22 o 
  12   0  11       21.84      295.04    147.38 o 
  13   0  11      834.25      676.78    174.85 o 
  14   0  11       75.47       65.89    167.95 o 
  15   0  11      457.18      280.58    175.02 o 
  16   0  11      135.31      227.16    187.52 o 
  17   0  11      193.85      126.27    196.24 o 
 -17   1  11     1611.79     1438.19    232.85 o 
 -16   1  11     1119.81     1246.64    274.40 o 
 -15   1  11     2610.53     3026.04    480.30 o 
 -14   1  11      744.55      791.87    190.34 o 
 -13   1  11     3305.27     3805.90    268.45 o 
 -12   1  11     1647.93     2112.24    306.08 o 
 -11   1  11     2743.63     1975.97    185.79 o 
 -10   1  11     3155.16     3259.30    239.61 o 
  -9   1  11     3376.75     3165.75    249.14 o 
  -8   1  11     2532.47     2373.13    374.66 o 
  -7   1  11     4401.98     4699.45    271.54 o 
  -6   1  11     1895.55     1692.65    177.22 o 
  -5   1  11     3892.11     4551.92    476.82 o 
  -4   1  11     1721.83     2066.01    170.00 o 
  -3   1  11     2905.25     3455.25    235.31 o 
  -2   1  11     3453.64     4041.49    300.44 o 
  -1   1  11     2561.98     2717.45    204.64 o 
   0   1  11     3265.28     4038.06    320.02 o 
   1   1  11     2561.22     2904.11    380.64 o 
   2   1  11     3516.59     3824.25    265.58 o 
   3   1  11     2708.39     2774.50    217.25 o 
   4   1  11     1853.14     2066.59    213.89 o 
   5   1  11     3588.97     3511.56    266.16 o 
   6   1  11     1435.44     1669.54    155.94 o 
   7   1  11     4756.01     4328.25    303.20 o 
   8   1  11     2207.05     2124.13    181.39 o 
   9   1  11     3763.06     3908.86    319.52 o 
  10   1  11     3117.53     3325.46    462.08 o 
  11   1  11     2616.80     2674.19    237.66 o 
  12   1  11     1836.02     1708.95    207.51 o 
  13   1  11     2888.11     3174.64    307.47 o 
  14   1  11     1004.01      970.98    207.32 o 
  15   1  11     2058.78     2356.34    276.53 o 
  16   1  11      984.82     1290.80    209.42 o 
  17   1  11     1392.50     1111.37    220.50 o 
 -17   2  11      662.99      243.65    204.71 o 
 -16   2  11      585.62      531.39    170.07 o 
 -15   2  11       80.49      125.50    147.59 o 
 -14   2  11     1515.04      949.69    159.89 o 
 -13   2  11       48.70       56.23    135.08 o 
 -12   2  11     1151.64     1082.56    157.30 o 
 -11   2  11      495.24      279.98    125.54 o 
 -10   2  11      933.92      932.27    175.62 o 
  -9   2  11     3056.43     3383.86    228.33 o 
  -8   2  11     1340.53     1201.55    162.63 o 
  -7   2  11     4643.56     5402.37    382.58 o 
  -6   2  11     2329.95     2308.41    216.95 o 
  -5   2  11     5338.57     5430.67    379.40 o 
  -4   2  11     2624.23     2946.56    218.35 o 
  -3   2  11     8136.67     7953.24    560.42 o 
  -2   2  11     2201.84     2507.63    237.90 o 
  -1   2  11     6888.66     7607.02    488.29 o 
   0   2  11     3109.15     3405.91    281.34 o 
   1   2  11     7652.24     7883.94    487.08 o 
   2   2  11     1576.00     2193.45    210.82 o 
   3   2  11     9428.59    10173.71    562.29 o 
   4   2  11     2487.83     3031.13    252.86 o 
   5   2  11     5991.94     6192.23    378.66 o 
   6   2  11     2423.63     2461.24    189.15 o 
   7   2  11     4324.37     4260.10    315.85 o 
   8   2  11     1560.30     1718.11    188.33 o 
   9   2  11     2549.08     2610.30    300.90 o 
  10   2  11     1080.17      991.94    161.74 o 
  11   2  11      382.78      441.33    152.52 o 
  12   2  11     1363.55     1660.04    187.71 o 
  13   2  11      115.47      269.50    148.74 o 
  14   2  11     1455.06     1218.30    192.46 o 
  15   2  11      104.20      -29.92    164.56 o 
  16   2  11      493.16      405.42    190.08 o 
  17   2  11      603.43      607.93    202.62 o 
 -16   3  11     1815.77     1754.55    213.90 o 
 -15   3  11      142.93       68.70    155.98 o 
 -14   3  11     2594.67     2803.88    239.11 o 
 -13   3  11       99.53       42.69    134.12 o 
 -12   3  11     3851.09     3874.96    299.60 o 
 -11   3  11       47.06      -19.45    125.30 o 
 -10   3  11     5842.18     5685.49    403.96 o 
  -9   3  11      446.45      280.91    152.54 o 
  -8   3  11     5841.41     6061.36    394.76 o 
  -7   3  11      215.15       88.43    130.44 o 
  -6   3  11     3326.30     3517.32    358.42 o 
  -5   3  11     2691.58     2786.70    229.73 o 
  -4   3  11      821.27      567.95    119.52 o 
  -3   3  11     2066.94     1972.03    174.34 o 
  -2   3  11       53.85      107.01    102.74 o 
  -1   3  11     4641.72     5358.77    407.89 o 
   0   3  11       16.87       -6.88    116.58 o 
   1   3  11     4802.63     5410.25    409.01 o 
   2   3  11      153.02      240.80    171.31 o 
   3   3  11     2221.27     2047.49    275.63 o 
   4   3  11      775.54      689.80    129.67 o 
   5   3  11     2323.41     2347.37    385.59 o 
   6   3  11     3085.19     3373.07    241.84 o 
   7   3  11      180.87      299.54    111.58 o 
   8   3  11     5866.67     6092.69    392.17 o 
   9   3  11      224.38      186.03    110.46 o 
  10   3  11     6276.87     6349.43    394.59 o 
  11   3  11       22.95      192.21    119.15 o 
  12   3  11     4314.95     4806.25    455.04 o 
  13   3  11      130.91       40.53    151.52 o 
  14   3  11     2436.43     3128.64    445.17 o 
  15   3  11      197.70      389.94    172.59 o 
  16   3  11     1668.53     2090.69    296.64 o 
 -16   4  11      834.88      764.93    178.18 o 
 -15   4  11      809.40      777.09    175.54 o 
 -14   4  11      877.90      598.54    162.14 o 
 -13   4  11     1561.05     1692.78    351.39 o 
 -12   4  11     1258.22     1445.74    198.51 o 
 -11   4  11      363.54      314.41    134.31 o 
 -10   4  11     1098.00     1337.86    158.22 o 
  -9   4  11      684.59      764.00    139.75 o 
  -8   4  11      967.67      722.28    138.93 o 
  -7   4  11     1781.96     1421.67    185.17 o 
  -6   4  11     2167.92     2330.63    379.45 o 
  -5   4  11     2813.90     2834.71    245.35 o 
  -4   4  11     2745.82     2358.78    255.13 o 
  -3   4  11     4700.91     5188.85    328.41 o 
  -2   4  11     3744.23     3574.72    257.41 o 
  -1   4  11     5405.50     5617.78    406.48 o 
   0   4  11     5428.48     6051.61    631.03 o 
   1   4  11     5042.86     4974.43    404.53 o 
   2   4  11     3418.50     3758.00    300.70 o 
   3   4  11     4266.73     4595.11    378.64 o 
   4   4  11     2842.64     2733.33    228.19 o 
   5   4  11     2777.99     2694.34    434.69 o 
   6   4  11     2360.72     1986.83    201.85 o 
   7   4  11     1840.64     1680.19    180.87 o 
   8   4  11     1118.88     1263.16    154.62 o 
   9   4  11      671.18      784.15    167.48 o 
  10   4  11     1028.45      870.62    191.41 o 
  11   4  11      449.61      459.70    130.89 o 
  12   4  11     1244.29     1123.58    173.06 o 
  13   4  11     1486.81     1202.00    189.50 o 
  14   4  11      876.41      592.76    179.75 o 
  15   4  11      859.87     1022.58    267.72 o 
  16   4  11      862.04     1161.51    205.17 o 
 -15   5  11     1610.02     1365.15    192.20 o 
 -14   5  11      336.95      -21.36    157.84 o 
 -13   5  11     1430.14     1690.53    278.75 o 
 -12   5  11      393.72      432.55    150.58 o 
 -11   5  11     3255.40     3418.59    343.33 o 
 -10   5  11     1291.60      952.12    163.42 o 
  -9   5  11     5534.39     5639.22    387.92 o 
  -8   5  11      984.28     1068.92    155.64 o 
  -7   5  11     4301.62     4495.16    346.20 o 
  -6   5  11     2073.92     2352.06    302.79 o 
  -5   5  11     1745.01     1830.92    312.70 o 
  -4   5  11     3045.07     3143.89    432.48 o 
  -3   5  11      631.56      678.53    129.47 o 
  -2   5  11     2325.07     2058.19    220.54 o 
  -1   5  11       17.22      -59.10    126.84 o 
   0   5  11     1124.10     1144.83    161.54 o 
   1   5  11       84.30      148.35    128.68 o 
   2   5  11     1831.16     1973.50    318.42 o 
   3   5  11     1005.21     1012.31    147.67 o 
   4   5  11     2936.11     3025.40    375.57 o 
   5   5  11     1811.17     1743.08    375.37 o 
   6   5  11     2086.02     1879.67    413.40 o 
   7   5  11     3810.42     3856.29    332.86 o 
   8   5  11     1204.98     1171.95    162.63 o 
   9   5  11     4591.13     4606.54    398.81 o 
  10   5  11     1558.65     1496.06    177.17 o 
  11   5  11     3131.08     3364.72    295.44 o 
  12   5  11      411.53      493.52    164.50 o 
  13   5  11     1647.11     1673.81    212.79 o 
  14   5  11      201.49      306.68    205.12 o 
  15   5  11     1626.22     1523.86    374.67 o 
 -14   6  11       18.63     -208.82    163.80 o 
 -13   6  11     1203.05     1001.31    185.72 o 
 -12   6  11       78.32      147.60    152.16 o 
 -11   6  11     1998.63     2099.01    201.85 o 
 -10   6  11      357.31      307.16    143.74 o 
  -9   6  11     1866.06     1797.54    187.15 o 
  -8   6  11      823.97     1098.66    163.67 o 
  -7   6  11      922.99      979.24    180.49 o 
  -6   6  11     1838.10     1766.92    201.56 o 
  -5   6  11      387.82      327.46    149.83 o 
  -4   6  11     5067.37     4903.20    381.75 o 
  -3   6  11      377.38      267.36    238.18 o 
  -2   6  11     7012.23     7303.25    515.35 o 
  -1   6  11      139.17      206.03    136.30 o 
   0   6  11     7094.42     7458.39   1013.75 o 
   1   6  11      189.99       97.49    132.57 o 
   2   6  11     6405.21     6359.88    513.23 o 
   3   6  11      692.85      836.17    149.52 o 
   4   6  11     4775.57     4700.49    377.28 o 
   5   6  11      541.66      350.28    153.77 o 
   6   6  11     1641.60     1473.04    186.04 o 
   7   6  11      768.25      735.94    181.97 o 
   8   6  11     1120.64     1115.03    169.25 o 
   9   6  11     1710.61     1961.70    291.39 o 
  10   6  11      548.12      378.12    166.03 o 
  11   6  11     1950.48     1886.40    409.35 o 
  12   6  11       54.87       41.49    168.90 o 
  13   6  11     1267.81     1125.24    297.85 o 
  14   6  11       10.96       76.57    181.43 o 
 -13   7  11     1825.95     1703.38    269.26 o 
 -12   7  11     1402.40      855.39    181.31 o 
 -11   7  11     2065.04     2008.43    260.48 o 
 -10   7  11     1200.93     1417.46    258.50 o 
  -9   7  11     1862.72     1710.00    190.40 o 
  -8   7  11     1568.37     1722.90    261.01 o 
  -7   7  11     1626.28     1696.70    199.50 o 
  -6   7  11     1691.27     1529.72    206.92 o 
  -5   7  11      844.66      809.94    171.51 o 
  -4   7  11     1355.52     1510.52    248.04 o 
  -3   7  11     1307.85     1171.49    214.05 o 
  -2   7  11     1022.67      911.26    214.75 o 
  -1   7  11      985.23      846.74    163.48 o 
   0   7  11      374.82      294.44    146.89 o 
   1   7  11     1019.07      662.08    158.51 o 
   2   7  11      953.91     1075.95    168.24 o 
   3   7  11     1116.25      624.42    154.95 o 
   4   7  11     1646.70     1599.15    267.20 o 
   5   7  11     1079.41     1016.32    169.81 o 
   6   7  11     1660.88     1715.44    194.54 o 
   7   7  11     2248.16     2390.06    217.84 o 
   8   7  11     1450.09     1480.69    245.84 o 
   9   7  11     2126.86     1847.56    214.93 o 
  10   7  11      990.51      909.95    191.34 o 
  11   7  11     1832.37     2097.22    235.96 o 
  12   7  11     1540.36     1967.98    318.13 o 
  13   7  11     1637.22     1829.51    232.48 o 
 -11   8  11      306.18      346.72    166.37 o 
 -10   8  11     1397.75     1206.66    182.66 o 
  -9   8  11      481.71      336.42    155.03 o 
  -8   8  11     2042.90     1997.34    214.94 o 
  -7   8  11     1436.33     1668.85    274.53 o 
  -6   8  11      883.14      663.69    186.93 o 
  -5   8  11     3153.93     2641.79    516.66 o 
  -4   8  11      228.20      147.13    197.51 o 
  -3   8  11     2990.02     3160.24    356.87 o 
  -2   8  11      626.95      302.62    240.11 o 
  -1   8  11     3211.51     2601.52    360.65 o 
   0   8  11      796.99      683.57    208.01 o 
   1   8  11     3224.73     3731.52    289.70 o 
   2   8  11      437.86      466.99    153.44 o 
   3   8  11     3166.38     3371.54    288.72 o 
   4   8  11       93.22       54.53    153.50 o 
   5   8  11     3581.67     3689.10    293.83 o 
   6   8  11      945.96      725.66    171.40 o 
   7   8  11     1592.11     1852.07    212.48 o 
   8   8  11     2257.21     2641.02    355.58 o 
   9   8  11      328.35      266.27    210.22 o 
  10   8  11     1400.65     1122.33    202.24 o 
  11   8  11      216.98      372.77    186.93 o 
  -9   9  11      377.34      164.27    174.41 o 
  -8   9  11     1995.87     2218.38    280.70 o 
  -7   9  11      149.85      202.51    162.35 o 
  -6   9  11     1339.18     1632.35    344.38 o 
  -5   9  11      152.16       39.31    244.42 o 
  -4   9  11      686.21      769.28    225.04 o 
  -3   9  11     1258.50     1357.36    241.74 o 
  -2   9  11      333.71      305.22    221.70 o 
  -1   9  11     2704.16     3496.81    368.31 o 
   0   9  11      439.74      357.04    214.29 o 
   1   9  11     2899.12     2882.38    634.97 o 
   2   9  11      275.04      194.00    161.30 o 
   3   9  11     1347.46     1248.63    199.02 o 
   4   9  11      714.78      363.36    175.21 o 
   5   9  11      110.11       50.48    167.15 o 
   6   9  11     1375.61     1532.21    208.96 o 
   7   9  11       48.79      139.12    171.81 o 
   8   9  11     2062.30     2091.83    308.64 o 
   9   9  11      275.40      124.80    224.04 o 
  -6  10  11     1255.82     1130.06    228.72 o 
  -5  10  11     1179.42     1116.60    266.02 o 
  -4  10  11     1099.16      717.73    275.00 o 
  -3  10  11     1458.60     1598.86    286.98 o 
  -2  10  11     1382.75     1689.03    274.62 o 
  -1  10  11     1028.99     1391.90    272.55 o 
   0  10  11     1144.61      909.72    242.71 o 
   1  10  11     1014.03     1120.83    257.24 o 
   2  10  11     1654.95     1401.49    571.54 o 
   3  10  11     1293.45     1307.07    215.16 o 
   4  10  11     1340.49     1650.93    226.70 o 
   5  10  11      986.89      630.87    198.75 o 
   6  10  11     1190.71     1159.42    241.44 o 
   0   0  12      245.47      -16.70    228.91 o 
   1   0  12       16.04      -60.15    127.71 o 
   2   0  12      265.71      266.92    170.13 o 
   3   0  12      201.61      295.49    115.46 o 
   4   0  12       22.21      -38.06    107.86 o 
   5   0  12     3775.49     3736.78    262.41 o 
   6   0  12       12.75      -36.51    113.71 o 
   7   0  12     8535.73     8278.75    520.22 o 
   8   0  12       21.97      121.92    143.97 o 
   9   0  12     9463.07    10739.66    781.61 o 
  10   0  12        3.11      -30.55    147.92 o 
  11   0  12     4733.31     4959.31    402.33 o 
  12   0  12        0.30      -80.72    167.41 o 
  13   0  12     2882.76     3028.55    290.81 o 
  14   0  12       54.17      -57.34    173.86 o 
  15   0  12     3070.23     3053.90    309.98 o 
 -15   1  12       41.02      -13.27    195.91 o 
 -14   1  12       16.50      -39.93    177.31 o 
 -13   1  12      193.73      137.22    180.17 o 
 -12   1  12      156.17      118.99    165.00 o 
 -11   1  12      229.67      130.42    164.88 o 
 -10   1  12      475.36      569.00    164.84 o 
  -9   1  12      492.95      546.69    134.12 o 
  -8   1  12      821.93      514.80    133.33 o 
  -7   1  12     1991.46     2220.49    193.00 o 
  -6   1  12     1570.22     1589.84    160.07 o 
  -5   1  12     2001.49     2382.96    192.41 o 
  -4   1  12     4209.05     4321.19    304.41 o 
  -3   1  12     1712.18     2005.26    221.82 o 
  -2   1  12     8290.87     8694.01    544.28 o 
  -1   1  12     2102.81     2145.43    256.45 o 
   0   1  12     9201.94    10340.57    922.77 o 
   1   1  12     2234.36     2024.63    204.27 o 
   2   1  12     7903.07     8497.10    625.23 o 
   3   1  12     1922.18     2301.44    209.72 o 
   4   1  12     4262.16     4599.42    305.05 o 
   5   1  12     2367.16     2165.46    188.94 o 
   6   1  12     1429.92     1506.15    158.62 o 
   7   1  12     2270.55     2434.74    195.18 o 
   8   1  12      889.60      587.29    134.92 o 
   9   1  12      467.62      412.06    154.61 o 
  10   1  12      393.95      386.54    156.67 o 
  11   1  12      131.56       89.14    158.81 o 
  12   1  12      175.98       59.16    169.69 o 
  13   1  12      229.59      193.83    174.38 o 
  14   1  12       71.67      232.42    184.06 o 
  15   1  12       37.17       29.08    182.87 o 
 -15   2  12      435.07      207.46    203.71 o 
 -14   2  12     3431.11     3368.25    434.99 o 
 -13   2  12      731.17      465.96    154.65 o 
 -12   2  12     4078.31     3771.49    284.49 o 
 -11   2  12     1040.42     1269.20    183.88 o 
 -10   2  12     4234.85     4275.58    295.43 o 
  -9   2  12     1467.67     1318.66    156.01 o 
  -8   2  12     4937.77     5371.65    315.28 o 
  -7   2  12     1479.23     1522.35    170.06 o 
  -6   2  12     4008.08     4516.19    481.35 o 
  -5   2  12     1526.53     1621.96    213.74 o 
  -4   2  12     1702.10     1922.69    261.14 o 
  -3   2  12       97.11       89.69    110.72 o 
  -2   2  12      677.28      576.17    146.19 o 
  -1   2  12      514.64      654.46    148.77 o 
   0   2  12     1431.89     1192.01    200.60 o 
   1   2  12      546.58      909.06    174.64 o 
   2   2  12      502.73      309.91    157.31 o 
   3   2  12      181.09      131.82    151.45 o 
   4   2  12     1915.06     1969.30    196.16 o 
   5   2  12     1918.33     1821.93    165.22 o 
   6   2  12     4228.90     3883.56    283.59 o 
   7   2  12     1921.74     2245.92    205.68 o 
   8   2  12     4394.32     3776.61    308.79 o 
   9   2  12     1300.01     1519.03    231.17 o 
  10   2  12     3604.44     3795.80    347.45 o 
  11   2  12      912.77      756.73    178.70 o 
  12   2  12     3891.26     3860.76    334.63 o 
  13   2  12      580.57      445.30    199.67 o 
  14   2  12     3359.07     3118.60    305.66 o 
  15   2  12      380.42      258.88    186.35 o 
 -15   3  12      158.42      151.19    173.28 o 
 -14   3  12       22.54      144.97    158.63 o 
 -13   3  12      106.83        8.21    148.95 o 
 -12   3  12       60.17        5.60    144.34 o 
 -11   3  12      134.77      108.28    139.51 o 
 -10   3  12       42.39      140.67    138.83 o 
  -9   3  12      421.69      306.70    132.63 o 
  -8   3  12       34.65       58.42    126.09 o 
  -7   3  12     2715.92     3302.29    341.71 o 
  -6   3  12      247.74      265.69    152.60 o 
  -5   3  12     7999.37     8474.25    633.05 o 
  -4   3  12      204.40      234.44    119.24 o 
  -3   3  12     8768.41     9821.20    673.46 o 
  -2   3  12      137.78      -15.41    116.80 o 
  -1   3  12     8549.53     9592.66    656.96 o 
   0   3  12       61.00       35.70    132.40 o 
   1   3  12     7327.84     7264.03   1123.08 o 
   2   3  12      215.71      183.51    164.52 o 
   3   3  12     7965.17     8261.59    819.58 o 
   4   3  12      236.83      161.41    159.94 o 
   5   3  12     8006.98     8702.83    772.79 o 
   6   3  12      188.70      174.88    130.62 o 
   7   3  12     3167.55     3211.77    632.32 o 
   8   3  12       46.59       87.85    140.38 o 
   9   3  12      523.58      223.86    123.86 o 
  10   3  12       59.80      116.74    129.16 o 
  11   3  12       79.76       33.82    155.78 o 
  12   3  12      110.90      147.26    159.66 o 
  13   3  12      149.60       89.31    173.63 o 
  14   3  12       45.59      -70.85    173.91 o 
  15   3  12      173.86      209.57    194.88 o 
 -14   4  12     1905.52     1569.24    202.48 o 
 -13   4  12     1726.43     1336.03    194.13 o 
 -12   4  12     2758.29     2708.61    242.90 o 
 -11   4  12     1120.82     1208.14    168.20 o 
 -10   4  12     3372.63     3563.13    257.22 o 
  -9   4  12     1429.45     1317.16    167.92 o 
  -8   4  12     3263.27     3304.66    348.16 o 
  -7   4  12     2521.29     2603.43    296.33 o 
  -6   4  12     2386.95     2156.31    242.83 o 
  -5   4  12     3146.25     2986.53    274.60 o 
  -4   4  12      803.14      854.29    277.98 o 
  -3   4  12      476.67      571.28    179.51 o 
  -2   4  12      310.66      244.21    143.10 o 
  -1   4  12      405.75      170.99    151.07 o 
   0   4  12      268.05      110.77    137.90 o 
   1   4  12      551.42      712.51    164.05 o 
   2   4  12      198.81      215.30    139.89 o 
   3   4  12      475.24      696.09    176.29 o 
   4   4  12     1207.23     1727.57    250.85 o 
   5   4  12     2480.56     2898.04    325.20 o 
   6   4  12     2898.80     2634.91    282.23 o 
   7   4  12     1998.17     2024.20    277.66 o 
   8   4  12     3419.71     3047.50    277.67 o 
   9   4  12     1354.53     1372.57    186.58 o 
  10   4  12     2918.68     2726.37    280.54 o 
  11   4  12     1409.65     1260.82    246.90 o 
  12   4  12     2406.09     2306.45    311.99 o 
  13   4  12     2075.51     2173.64    313.17 o 
  14   4  12     1762.43     1678.97    287.30 o 
 -13   5  12       79.56       44.64    164.96 o 
 -12   5  12      170.13       68.28    159.48 o 
 -11   5  12       49.33      -11.45    155.94 o 
 -10   5  12      184.76       63.88    150.42 o 
  -9   5  12       49.08       18.84    141.47 o 
  -8   5  12     1217.55     1074.06    162.82 o 
  -7   5  12      478.41      431.77    168.11 o 
  -6   5  12     3262.05     3110.42    279.06 o 
  -5   5  12     1283.18     1188.73    181.61 o 
  -4   5  12     5803.02     6317.99    490.12 o 
  -3   5  12     1195.63     1191.13    218.78 o 
  -2   5  12     6237.38     6524.84    539.31 o 
  -1   5  12      671.62      734.33    165.31 o 
   0   5  12     5671.75     5363.90    421.26 o 
   1   5  12      559.01      782.77    156.64 o 
   2   5  12     7028.61     7985.23    543.56 o 
   3   5  12      921.10      887.85    178.45 o 
   4   5  12     6242.93     6386.81    590.67 o 
   5   5  12     1070.14     1019.61    213.97 o 
   6   5  12     3123.98     2768.76    331.76 o 
   7   5  12      396.29      531.87    190.81 o 
   8   5  12     1021.72     1038.59    214.55 o 
   9   5  12      105.20       11.25    154.73 o 
  10   5  12      163.49      -20.97    153.54 o 
  11   5  12       65.52       36.13    159.24 o 
  12   5  12      167.68      190.51    175.55 o 
  13   5  12       26.83      -56.20    207.19 o 
 -12   6  12       12.11      -75.47    170.30 o 
 -11   6  12     3180.25     4067.11    926.26 o 
 -10   6  12      236.69      298.22    160.07 o 
  -9   6  12     3296.46     3346.37    277.29 o 
  -8   6  12      440.23      695.13    162.82 o 
  -7   6  12     3484.67     3416.58    303.25 o 
  -6   6  12      535.51      599.99    170.03 o 
  -5   6  12     2194.30     1839.73    233.52 o 
  -4   6  12      383.16      275.45    217.25 o 
  -3   6  12      730.73     1072.42    202.94 o 
  -2   6  12       57.10      145.26    180.48 o 
  -1   6  12      444.95      693.96    191.31 o 
   0   6  12        4.14     -115.81    143.93 o 
   1   6  12      534.76      625.59    182.07 o 
   2   6  12       28.93       25.87    147.71 o 
   3   6  12      787.24      564.53    163.06 o 
   4   6  12      370.91      110.82    152.58 o 
   5   6  12     1731.38     1510.71    241.04 o 
   6   6  12      453.80      663.17    202.70 o 
   7   6  12     3282.83     3265.01    361.33 o 
   8   6  12      364.31      371.17    203.53 o 
   9   6  12     3430.98     3724.61    378.21 o 
  10   6  12      278.30      134.32    169.68 o 
  11   6  12     3417.00     3428.62    313.48 o 
  12   6  12       31.74       26.31    180.61 o 
 -11   7  12      173.62      -71.37    169.75 o 
 -10   7  12       45.61        1.94    170.16 o 
  -9   7  12       85.24       87.23    159.56 o 
  -8   7  12      704.51      805.85    185.50 o 
  -7   7  12      263.43      264.21    157.63 o 
  -6   7  12     1816.49     1544.57    221.71 o 
  -5   7  12     1046.07      800.64    256.12 o 
  -4   7  12     2930.22     3043.95    578.43 o 
  -3   7  12     2167.07     1947.35    420.47 o 
  -2   7  12     2620.10     3080.87    694.90 o 
  -1   7  12     2834.34     2927.51    342.50 o 
   0   7  12     1675.78     1515.44    244.65 o 
   1   7  12     2855.86     2986.39    319.69 o 
   2   7  12     2959.68     2610.45    262.87 o 
   3   7  12     2564.67     2378.88    234.17 o 
   4   7  12     2867.99     2767.19    272.53 o 
   5   7  12     1527.06     1853.22    337.12 o 
   6   7  12     1507.42     1641.95    364.29 o 
   7   7  12      305.08      153.39    201.79 o 
   8   7  12      527.33      510.78    288.11 o 
   9   7  12       88.13      187.72    212.29 o 
  10   7  12        8.19      -42.75    215.01 o 
  11   7  12      101.42      211.40    181.96 o 
  -9   8  12      312.00      161.59    176.89 o 
  -8   8  12     3014.50     3410.02    660.53 o 
  -7   8  12      209.02      254.00    166.56 o 
  -6   8  12     1884.36     1980.27    308.85 o 
  -5   8  12      276.45       85.01    215.08 o 
  -4   8  12      485.45      313.60    414.78 o 
  -3   8  12      292.91      165.73    223.14 o 
  -2   8  12       30.13      107.37    204.59 o 
  -1   8  12       33.29        7.19    204.20 o 
   0   8  12       97.55      301.66    231.39 o 
   1   8  12        6.77       43.86    166.33 o 
   2   8  12        5.82       15.20    168.50 o 
   3   8  12      177.31      132.22    169.47 o 
   4   8  12      549.57      475.11    176.28 o 
   5   8  12      277.38      193.41    173.25 o 
   6   8  12     1928.21     2275.87    247.29 o 
   7   8  12      341.87      358.85    213.90 o 
   8   8  12     3278.43     3517.73    869.11 o 
   9   8  12      451.34      761.32    224.86 o 
  -6   9  12      238.66      556.65    259.75 o 
  -5   9  12     1554.46     1757.02    301.00 o 
  -4   9  12      235.82      176.81    232.68 o 
  -3   9  12     3015.46     2727.52    370.57 o 
  -2   9  12      319.98      292.38    289.67 o 
  -1   9  12     3908.78     4514.16    702.15 o 
   0   9  12      308.59      463.04    241.24 o 
   1   9  12     3955.45     4855.22    586.23 o 
   2   9  12      232.01      -15.67    230.14 o 
   3   9  12     3048.09     3308.42    726.75 o 
   4   9  12      232.98      200.82    184.24 o 
   5   9  12     1526.94     1371.72    224.46 o 
   6   9  12      299.73      351.59    192.79 o 
   0   0  13     5973.51     5524.71    751.35 o 
   1   0  13      649.44      519.28    181.87 o 
   2   0  13     2438.00     2452.50    235.21 o 
   3   0  13     1799.87     2072.92    311.93 o 
   4   0  13     2427.33     2246.12    228.88 o 
   5   0  13     2994.39     3495.14    258.63 o 
   6   0  13     2453.13     2469.69    207.03 o 
   7   0  13     1963.85     2274.44    388.14 o 
   8   0  13      716.10      561.63    166.80 o 
   9   0  13     1034.72     1117.19    217.11 o 
  10   0  13      100.99       23.25    172.36 o 
  11   0  13     1308.71     1408.46    214.91 o 
  12   0  13       33.87       63.78    178.66 o 
  13   0  13     1567.68     1424.26    232.68 o 
  14   0  13       64.60        3.30    184.52 o 
 -13   1  13     2371.10     1904.56    248.04 o 
 -12   1  13      515.73      391.14    191.05 o 
 -11   1  13     1749.96     1792.30    272.95 o 
 -10   1  13      301.71      148.28    161.93 o 
  -9   1  13      601.02      614.96    179.82 o 
  -8   1  13      908.04     1037.17    180.91 o 
  -7   1  13     1006.24      852.91    240.88 o 
  -6   1  13     2592.71     2622.03    302.03 o 
  -5   1  13     2218.41     2250.18    243.55 o 
  -4   1  13     2979.64     3031.75    245.09 o 
  -3   1  13     2475.35     2763.70    339.12 o 
  -2   1  13     2095.67     1821.37    206.05 o 
  -1   1  13      511.29      272.41    313.17 o 
   0   1  13     1651.80     1356.15    293.25 o 
   1   1  13      294.63      421.05    183.93 o 
   2   1  13     1880.98     2094.23    467.83 o 
   3   1  13     2293.82     2462.08    453.98 o 
   4   1  13     3072.08     3450.37    364.66 o 
   5   1  13     2355.41     2140.21    224.51 o 
   6   1  13     2411.79     2210.84    206.98 o 
   7   1  13     1342.80     1368.57    155.71 o 
   8   1  13      923.14     1092.28    158.49 o 
   9   1  13      601.71      449.17    346.71 o 
  10   1  13      430.68      215.41    196.11 o 
  11   1  13     1725.40     1641.02    233.15 o 
  12   1  13      551.96      237.31    182.44 o 
  13   1  13     2381.67     1808.43    242.67 o 
 -13   2  13      268.92       40.17    187.25 o 
 -12   2  13      848.30     1014.71    351.54 o 
 -11   2  13      135.63        6.34    177.57 o 
 -10   2  13     1669.64     1834.09    199.65 o 
  -9   2  13      546.68      120.55    140.99 o 
  -8   2  13     2207.85     2738.83    313.47 o 
  -7   2  13      600.57      452.12    139.23 o 
  -6   2  13     2714.44     2360.41    260.37 o 
  -5   2  13     1331.46      880.42    153.25 o 
  -4   2  13     1650.46     1912.16    182.39 o 
  -3   2  13     2269.17     2132.31    246.84 o 
  -2   2  13      442.95      280.10    185.13 o 
  -1   2  13     3068.71     3078.23    327.62 o 
   0   2  13       55.35       63.39    180.94 o 
   1   2  13     2990.32     2695.44    323.10 o 
   2   2  13      402.71      209.74    171.77 o 
   3   2  13     2592.83     2909.86    629.28 o 
   4   2  13     1754.94     1749.21    256.53 o 
   5   2  13     1866.43     1662.90    222.05 o 
   6   2  13     2964.94     3180.12    345.66 o 
   7   2  13      791.79      551.48    162.07 o 
   8   2  13     1922.94     2364.95    273.23 o 
   9   2  13      316.82      254.99    139.64 o 
  10   2  13     1361.05     1892.62    221.68 o 
  11   2  13       56.71      -74.65    179.82 o 
  12   2  13      946.58      748.13    243.40 o 
  13   2  13      293.65      354.38    201.04 o 
 -13   3  13      134.49       50.64    167.84 o 
 -12   3  13     1665.80     1866.27    205.97 o 
 -11   3  13       37.09      116.74    156.02 o 
 -10   3  13     2446.08     2077.66    214.26 o 
  -9   3  13     1187.67     1025.86    164.77 o 
  -8   3  13     2159.32     1991.43    194.57 o 
  -7   3  13     2393.30     2502.21    251.39 o 
  -6   3  13     1115.85     1077.77    184.58 o 
  -5   3  13     3309.93     3428.39    311.57 o 
  -4   3  13      483.12      497.18    151.26 o 
  -3   3  13     3366.02     3384.37    267.85 o 
  -2   3  13      362.14      109.00    157.56 o 
  -1   3  13     2388.08     2533.78    377.69 o 
   0   3  13        7.61      -12.93    180.97 o 
   1   3  13     1766.63     1670.53    259.08 o 
   2   3  13      384.97      410.49    178.30 o 
   3   3  13     2862.20     2941.74    774.94 o 
   4   3  13      412.76      500.83    215.42 o 
   5   3  13     3211.14     3955.74    452.22 o 
   6   3  13      879.19     1026.59    218.48 o 
   7   3  13     2585.74     2112.50    375.95 o 
   8   3  13     2011.56     1649.41    272.71 o 
   9   3  13     1284.34      999.77    184.03 o 
  10   3  13     2450.57     2433.85    243.52 o 
  11   3  13       20.52      -43.11    219.12 o 
  12   3  13     1703.52     1574.32    403.21 o 
  13   3  13      152.62      113.17    237.97 o 
 -12   4  13      654.77     1061.91    179.59 o 
 -11   4  13      426.85      224.93    161.87 o 
 -10   4  13     1474.49     1274.70    185.73 o 
  -9   4  13     1014.32     1062.33    174.08 o 
  -8   4  13     1960.18     1988.85    331.01 o 
  -7   4  13     1453.15     1061.84    196.26 o 
  -6   4  13     1148.10     1266.34    209.48 o 
  -5   4  13      788.00      534.31    172.75 o 
  -4   4  13      530.68      529.57    178.30 o 
  -3   4  13     2343.44     3064.18    649.47 o 
  -2   4  13     1531.59     1496.31    197.61 o 
  -1   4  13     3650.56     4294.35    346.86 o 
   0   4  13     2487.65     3159.35    353.29 o 
   1   4  13     3809.16     3870.98    421.07 o 
   2   4  13     1350.03     1298.46    237.08 o 
   3   4  13     2577.12     3178.36    347.82 o 
   4   4  13      609.21      776.75    206.39 o 
   5   4  13      651.64      534.08    202.24 o 
   6   4  13     1473.49     2032.59    257.59 o 
   7   4  13     1208.69      906.92    219.12 o 
   8   4  13     2110.64     2309.70    700.87 o 
   9   4  13     1229.33     1233.85    407.34 o 
  10   4  13     1186.19     1155.70    199.21 o 
  11   4  13      675.83      811.37    191.39 o 
  12   4  13      495.50      516.38    244.94 o 
 -11   5  13     1542.33     1718.15    293.74 o 
 -10   5  13      691.23      816.41    177.00 o 
  -9   5  13     2061.64     1911.79    207.13 o 
  -8   5  13     1335.10     1472.67    185.36 o 
  -7   5  13     1168.68      910.90    297.82 o 
  -6   5  13     1502.67     1809.62    228.93 o 
  -5   5  13      584.52      481.31    182.73 o 
  -4   5  13     2129.17     2025.15    242.88 o 
  -3   5  13      374.01      134.61    312.71 o 
  -2   5  13     2334.31     2810.63    660.12 o 
  -1   5  13      125.16      -15.78    159.29 o 
   0   5  13     2003.88     2176.07    504.73 o 
   1   5  13      129.62       80.67    194.29 o 
   2   5  13     2889.32     2975.18    335.08 o 
   3   5  13      323.32      533.97    206.83 o 
   4   5  13     2516.35     2687.73    299.11 o 
   5   5  13      566.80      512.07    209.76 o 
   6   5  13     1607.46     1276.04    242.68 o 
   7   5  13      998.63     1191.78    229.93 o 
   8   5  13     1220.96     1251.12    407.16 o 
   9   5  13     1863.17     1705.59    278.09 o 
  10   5  13      620.09      620.24    235.53 o 
  11   5  13     1531.58     1009.15    212.99 o 
 -10   6  13      220.29       86.03    168.82 o 
  -9   6  13      995.51     1068.65    206.19 o 
  -8   6  13      167.18      182.58    165.05 o 
  -7   6  13     2427.57     2637.50    311.41 o 
  -6   6  13      459.41      340.21    194.63 o 
  -5   6  13     2406.52     2492.69    421.43 o 
  -4   6  13     1466.87     1213.11    250.00 o 
  -3   6  13      853.86      711.99    224.14 o 
  -2   6  13     2884.61     2459.20    333.15 o 
  -1   6  13       67.82       51.49    211.81 o 
   0   6  13     3043.50     3218.05    298.84 o 
   1   6  13       83.90      225.32    167.57 o 
   2   6  13     2658.69     2912.48    563.93 o 
   3   6  13      983.97      876.57    226.64 o 
   4   6  13     1289.83     1388.17    249.17 o 
   5   6  13     2295.04     2048.09    301.48 o 
   6   6  13      407.07      600.21    220.97 o 
   7   6  13     2253.52     1780.05    292.32 o 
   8   6  13      276.32       42.44    215.86 o 
   9   6  13     1105.80     1361.84    249.92 o 
  10   6  13      316.94      343.94    233.11 o 
  -8   7  13      401.60      349.12    178.34 o 
  -7   7  13     1292.84     1883.88    307.46 o 
  -6   7  13     1126.50     1113.61    224.32 o 
  -5   7  13     1108.68     1253.73    273.72 o 
  -4   7  13     1171.98     1583.08    270.43 o 
  -3   7  13      718.11      899.91    475.45 o 
  -2   7  13      951.35      961.75    257.11 o 
  -1   7  13      423.89      249.33    224.00 o 
   0   7  13     1218.68      867.81    245.51 o 
   1   7  13      287.55      147.23    171.34 o 
   2   7  13     1083.02     1438.81    213.84 o 
   3   7  13      690.28      789.47    237.22 o 
   4   7  13     1303.80     1709.35    291.51 o 
   5   7  13     1319.21     1372.42    256.70 o 
   6   7  13     1007.49      834.39    235.37 o 
   7   7  13     1434.33     2267.04    306.65 o 
   8   7  13      274.05       21.08    230.03 o 
  -5   8  13     1101.66      826.63    275.44 o 
  -4   8  13     1032.90      914.37    290.68 o 
  -3   8  13     1435.65     1853.03    705.18 o 
  -2   8  13      366.13      327.19    247.48 o 
  -1   8  13     1787.91     2035.23    471.31 o 
   0   8  13      200.33      348.39    433.77 o 
   1   8  13     1744.43     1877.19    673.88 o 
   2   8  13      357.45      548.59    202.00 o 
   3   8  13     1532.59     1607.66    275.17 o 
   4   8  13      992.49     1146.41    332.35 o 
   5   8  13     1249.05     1154.81    517.76 o 
   0   0  14     7563.64     8718.45   1132.99 o 
   1   0  14      294.55      162.62    296.37 o 
   2   0  14     5992.56     6222.46    597.26 o 
   3   0  14      205.85       -1.10    157.29 o 
   4   0  14     3853.80     4916.93    399.47 o 
   5   0  14       45.33      -21.86    167.03 o 
   6   0  14     2459.68     2336.13    326.45 o 
   7   0  14      105.89      137.50    167.88 o 
   8   0  14     1516.99     1175.38    200.29 o 
   9   0  14      144.27      102.06    181.34 o 
  10   0  14      721.89      785.19    202.45 o 
  11   0  14       11.71      170.11    195.66 o 
 -11   1  14     1216.97      962.56    212.57 o 
 -10   1  14      822.12      696.22    282.68 o 
  -9   1  14     1483.06     1087.29    210.29 o 
  -8   1  14      646.93      676.38    186.53 o 
  -7   1  14     1881.43     2380.97    379.99 o 
  -6   1  14     1042.09     1062.58    248.99 o 
  -5   1  14     2052.29     2210.81    258.57 o 
  -4   1  14      844.26      880.13    178.87 o 
  -3   1  14     1240.01      971.35    208.40 o 
  -2   1  14      400.47      274.26    207.74 o 
  -1   1  14      465.20      244.98    317.02 o 
   0   1  14      837.19      790.79    221.87 o 
   1   1  14      385.01      316.60    191.51 o 
   2   1  14      434.67      263.72    190.68 o 
   3   1  14     1416.50     1144.13    232.49 o 
   4   1  14      628.40      202.34    197.16 o 
   5   1  14     2110.69     3186.04    695.45 o 
   6   1  14      704.12      685.96    235.52 o 
   7   1  14     1911.02     2104.16    345.99 o 
   8   1  14      778.94      656.28    186.57 o 
   9   1  14     1435.03     1324.05    264.46 o 
  10   1  14     1064.24      942.74    197.06 o 
  11   1  14     1398.07     1283.49    218.46 o 
 -11   2  14      129.38      -24.79    199.44 o 
 -10   2  14      104.85       15.62    194.40 o 
  -9   2  14     1154.09     1012.88    209.67 o 
  -8   2  14      247.20       39.70    182.37 o 
  -7   2  14     2168.35     2927.91    494.30 o 
  -6   2  14      285.37      190.37    170.15 o 
  -5   2  14     2965.13     2773.86    288.53 o 
  -4   2  14      438.47      535.29    176.71 o 
  -3   2  14     3057.79     4087.22    415.11 o 
  -2   2  14     1148.15     1130.56    276.82 o 
  -1   2  14     2848.49     3782.81    389.01 o 
   0   2  14     1046.86      953.12    228.57 o 
   1   2  14     3042.01     3295.72    387.32 o 
   2   2  14     1071.03     1506.92    291.51 o 
   3   2  14     3499.54     3876.80    418.21 o 
   4   2  14      495.25      300.21    207.13 o 
   5   2  14     2966.81     3443.48    354.76 o 
   6   2  14      211.36       29.96    187.94 o 
   7   2  14     2032.23     2588.36    674.34 o 
   8   2  14      209.29        0.49    196.89 o 
   9   2  14      993.66      688.20    353.37 o 
  10   2  14      105.42       42.65    229.00 o 
  11   2  14       88.36      -63.36    234.54 o 
 -10   3  14     2097.83     1877.20    217.46 o 
  -9   3  14       11.59      -60.35    164.32 o 
  -8   3  14     1851.61     1667.76    201.54 o 
  -7   3  14        4.59      -94.27    158.64 o 
  -6   3  14     2102.90     2030.88    365.80 o 
  -5   3  14        7.73      -41.06    175.81 o 
  -4   3  14     1596.96     1652.14    217.85 o 
  -3   3  14        7.05       17.79    214.48 o 
  -2   3  14      835.27      998.70    242.27 o 
  -1   3  14       25.99     -133.43    193.84 o 
   0   3  14       47.63       63.67    203.43 o 
   1   3  14       21.46      207.97    201.57 o 
   2   3  14      933.23     1037.95    233.12 o 
   3   3  14        2.12       11.53    202.75 o 
   4   3  14     1494.96     1462.09    257.05 o 
   5   3  14       16.27     -144.74    200.56 o 
   6   3  14     1943.74     2080.77    395.23 o 
   7   3  14        0.98      127.34    220.74 o 
   8   3  14     1792.70     1859.65    318.13 o 
   9   3  14        3.14      -15.60    229.54 o 
  10   3  14     2238.02     2255.15    447.91 o 
  -9   4  14      780.55      715.91    182.66 o 
  -8   4  14      531.18      539.06    169.64 o 
  -7   4  14     2053.77     2546.20    237.75 o 
  -6   4  14      969.52      616.97    200.96 o 
  -5   4  14     2641.95     3209.35    299.59 o 
  -4   4  14     1526.26     1582.02    269.81 o 
  -3   4  14     2100.91     2347.78    328.17 o 
  -2   4  14     2174.21     2273.88    544.83 o 
  -1   4  14     1550.53     1290.11    621.47 o 
   0   4  14     1302.88      893.03    223.99 o 
   1   4  14     1799.08     1946.82    689.03 o 
   2   4  14     1696.51     1614.01    277.59 o 
   3   4  14     2401.50     2557.39    320.80 o 
   4   4  14     1409.27     1076.22    259.29 o 
   5   4  14     2722.48     2741.69    354.88 o 
   6   4  14     1088.08     1266.30    232.66 o 
   7   4  14     1975.27     1636.11    292.50 o 
   8   4  14      614.47      555.14    242.14 o 
   9   4  14      750.53      408.73    236.20 o 
  -8   5  14      363.66      499.10    181.19 o 
  -7   5  14     1317.21     1751.81    205.08 o 
  -6   5  14      344.19      390.38    203.13 o 
  -5   5  14     2117.02     2561.20    273.00 o 
  -4   5  14      190.75      368.59    238.95 o 
  -3   5  14     1599.72     1211.40    271.77 o 
  -2   5  14       70.52       21.70    223.95 o 
  -1   5  14      298.32       77.40    249.10 o 
   0   5  14        0.68      202.63    213.43 o 
   1   5  14      295.58      195.11    225.16 o 
   2   5  14       95.09       90.89    218.32 o 
   3   5  14     1639.29     2074.66    448.55 o 
   4   5  14      244.13      424.25    228.01 o 
   5   5  14     2252.92     2039.00    320.06 o 
   6   5  14      334.79      268.48    224.82 o 
   7   5  14     1454.03     1174.66    273.05 o 
   8   5  14      321.53      514.22    226.41 o 
  -6   6  14     1622.51     1367.61    242.38 o 
  -5   6  14       10.63     -154.12    231.30 o 
  -4   6  14     2133.46     2295.97    328.72 o 
  -3   6  14      107.50     -222.16    234.49 o 
  -2   6  14     2509.13     2752.65    349.82 o 
  -1   6  14      275.66      344.73    228.62 o 
   0   6  14     2677.83     2574.93    462.41 o 
   1   6  14      255.55      170.28    229.51 o 
   2   6  14     2173.86     2512.43    348.65 o 
   3   6  14      107.72       28.99    225.79 o 
   4   6  14     2201.85     2156.78    318.22 o 
   5   6  14       28.36       37.69    232.45 o 
   6   6  14     1558.12     2122.02    365.95 o 
  -2   7  14      225.88       83.55    245.68 o 
  -1   7  14      400.39      526.01    249.27 o 
   0   7  14       22.14     -159.67    231.25 o 
   1   7  14      379.39      129.23    348.05 o 
   2   7  14      254.77      130.07    345.75 o 
   0   0  15     1524.36     1478.65    388.43 o 
   1   0  15      123.97      -37.50    218.31 o 
   2   0  15     1543.93     2130.53    306.67 o 
   3   0  15     1138.30      985.64    255.45 o 
   4   0  15      531.34      538.01    408.53 o 
   5   0  15     1270.48     1078.25    260.42 o 
   6   0  15      181.85      -52.22    230.85 o 
   7   0  15     1471.59     2133.49    335.38 o 
   8   0  15      343.41      193.01    248.12 o 
  -8   1  15      923.92      935.10    213.57 o 
  -7   1  15     1207.72     1303.93    320.05 o 
  -6   1  15     1002.06      964.58    265.96 o 
  -5   1  15      928.31      478.35    238.05 o 
  -4   1  15     1358.95     1353.89    223.96 o 
  -3   1  15      601.90      896.35    250.39 o 
  -2   1  15     1911.27     2228.94    313.21 o 
  -1   1  15     1133.95      878.59    242.11 o 
   0   1  15     2297.53     2917.38    357.21 o 
   1   1  15     1166.76      719.69    240.31 o 
   2   1  15     1815.58     2201.94    315.70 o 
   3   1  15      702.65      707.25    243.08 o 
   4   1  15     1281.69     1610.37    259.77 o 
   5   1  15      943.07      924.23    249.73 o 
   6   1  15      871.00      960.78    249.22 o 
   7   1  15     1115.58     1480.49    368.42 o 
   8   1  15      957.35     1002.47    348.41 o 
  -7   2  15      745.24      509.58    209.09 o 
  -6   2  15      579.30      392.54    236.26 o 
  -5   2  15      866.20      847.40    263.78 o 
  -4   2  15      786.09      571.48    248.90 o 
  -3   2  15      927.30      867.93    246.52 o 
  -2   2  15      774.13      766.11    605.05 o 
  -1   2  15      767.10      258.03    237.74 o 
   0   2  15      585.74      806.09    243.39 o 
   1   2  15      524.75      684.63    223.82 o 
   2   2  15      747.17      369.93    223.29 o 
   3   2  15      731.69      884.87    243.36 o 
   4   2  15      897.17      661.81    251.12 o 
   5   2  15      718.58      782.58    293.62 o 
   6   2  15      777.55      837.25    226.24 o 
   7   2  15      723.62      419.69    234.38 o 
  -6   3  15      561.08      476.80    206.21 o 
  -5   3  15     2013.47     2317.67    828.63 o 
  -4   3  15      385.46        2.20    338.87 o 
  -3   3  15     2089.01     3074.97    428.45 o 
  -2   3  15      246.87      473.98    245.95 o 
  -1   3  15     1759.57     1996.89    290.52 o 
   0   3  15       23.28       93.97    229.39 o 
   1   3  15     1317.27      996.56    270.21 o 
   2   3  15      281.50      163.12    226.64 o 
   3   3  15     1653.31     1606.52    397.89 o 
   4   3  15      360.02      175.13    233.04 o 
   5   3  15     1909.84     1533.34    582.56 o 
   6   3  15      487.33      375.09    232.33 o 
  -5   4  15     1392.68     1416.71    369.16 o 
  -4   4  15     1380.30     1355.84    394.49 o 
  -3   4  15      753.84      745.29    374.85 o 
  -2   4  15      745.33      470.31    353.00 o 
  -1   4  15      690.24      383.28    385.40 o 
   0   4  15       61.03       62.09    238.55 o 
   1   4  15      765.14      710.92    245.09 o 
   2   4  15      608.40      527.71    303.90 o 
   3   4  15      938.26     1079.90    256.84 o 
   4   4  15     1356.13      816.86    259.71 o 
   5   4  15     1390.71     1704.65    291.08 o 
  -2   5  15     1473.62     1642.58    422.76 o 
  -1   5  15      178.37      -40.94    308.21 o 
   0   5  15     1648.46     1768.88    300.23 o 
   1   5  15       80.72       38.66    241.02 o 
   2   5  15     1508.43     1406.10    285.63 o 
   0   0  16      437.49      127.03    346.95 o 
                                                 
